# Supplementary material for: The Zn2Cys6-type transcription factor LeuB cross-links regulation of leucine biosynthesis and iron acquisition in Aspergillus fumigatus
Source: PLoS Genet. 2018 Oct 26;14(10):e1007762. doi: 10.1371/journal.pgen.1007762 (PMC6221358; doi:10.1371/journal.pgen.1007762)
Supplement: S1 Dataset — (XLS) [file pgen.1007762.s010.xls]

## Sheet: ChIP.rep1
chr	Name	Start	End	Length	Fold_enrichment	Gene_ID	Description
scf_000001	ChIP_macs2_peak_1	39165	39569	405	1.70055	ID=AFUB_000160	description=Ortholog(s) have alpha-L-rhamnosidase activity
scf_000001	ChIP_macs2_peak_2	166335	166779	445	2.23568	ID=AFUB_000610	description=Has domain(s) with predicted role in response to stress and integral to membrane localization
scf_000001	ChIP_macs2_peak_3	175597	176208	612	1.77603	ID=AFUB_000660	description=Ortholog(s) have fungal-type cell wall localization
scf_000001	ChIP_macs2_peak_4	176878	177946	1069	2.24484	ID=AFUB_000670	description=Protein of unknown function
scf_000001	ChIP_macs2_peak_5	182548	183216	669	2.13845	ID=AFUB_000690	description=Protein of unknown function
scf_000001	ChIP_macs2_peak_6	183766	184164	399	1.86488	ID=AFUB_000700	description=Has domain(s) with predicted flavin adenine dinucleotide binding%2C UDP-N-acetylmuramate dehydrogenase activity and role in oxidation-reduction process
scf_000001	ChIP_macs2_peak_7	308927	310225	1299	2.47779	ID=AFUB_001140	description=Has domain(s) with predicted protein binding activity
scf_000001	ChIP_macs2_peak_8	328129	330308	2180	2.27891	ID=AFUB_001230	description=Protein of unknown function
scf_000001	ChIP_macs2_peak_9	334427	335022	596	1.97944	ID=AFUB_001260	description=Ortholog(s) have glutamate decarboxylase activity and role in glutamate catabolic process%2C gamma-aminobutyric acid metabolic process
scf_000001	ChIP_macs2_peak_10	363462	363956	495	2.25682	ID=AFUB_001370	description=Protein of unknown function
scf_000001	ChIP_macs2_peak_11	382103	382524	422	1.9963	ID=AFUB_001430	description=Has domain(s) with predicted hydrolase activity%2C hydrolyzing N-glycosyl compounds activity and role in DNA repair
scf_000001	ChIP_macs2_peak_12	423445	423753	309	1.97772	ID=AFUB_001560	description=Has domain(s) with predicted role in peroxisome degradation%2C CVT pathway
scf_000001	ChIP_macs2_peak_13	506469	508061	1593	3.16409	ID=AFUB_001820	description=Has domain(s) with predicted nucleic acid binding%2C zinc ion binding activity
scf_000001	ChIP_macs2_peak_14	532107	532860	754	2.1444	ID=AFUB_001900	description=Has domain(s) with predicted zinc ion binding activity%2C role in ER to Golgi vesicle-mediated transport%2C intracellular protein transport and COPII vesicle coat localization
scf_000001	ChIP_macs2_peak_15	552626	553488	863	2.00972	ID=AFUB_001970	description=Protein of unknown function
scf_000001	ChIP_macs2_peak_16	554202	555183	982	1.87531	ID=AFUB_001980	description=Protein of unknown function
scf_000001	ChIP_macs2_peak_17	560885	561966	1082	3.36813	ID=AFUB_002010	description=Protein of unknown function
scf_000001	ChIP_macs2_peak_18	589946	590480	535	2.32578	ID=AFUB_002120	description=Ortholog(s) have endoribonuclease activity and role in pathogenesis%2C fungal-type cell wall organization%2C HAC1-type intron splice site recognition and cleavage%2C endoplasmic reticulum unfolded protein response
scf_000001	ChIP_macs2_peak_19	654033	654528	496	2.19432	ID=AFUB_002340	description=Has domain(s) with predicted sequence-specific DNA binding RNA polymerase II transcription factor%2C zinc ion binding activity%2C role in regulation of transcription%2C DNA-dependent and nucleus localization
scf_000001	ChIP_macs2_peak_20	693169	693746	578	1.94399	ID=AFUB_002480	description=Protein of unknown function
scf_000001	ChIP_macs2_peak_21	713692	714648	957	2.51692	ID=AFUB_002550	description=Has domain(s) with predicted unfolded protein binding%2C ATP binding%2C nucleoside-triphosphatase activity and role in protein folding
scf_000001	ChIP_macs2_peak_22	742710	743245	536	1.90488	ID=AFUB_002680	description=Protein of unknown function
scf_000001	ChIP_macs2_peak_23	833038	833331	294	2.18505	ID=AFUB_002980	description=Protein of unknown function
scf_000001	ChIP_macs2_peak_24	859734	860735	1002	2.2735	ID=AFUB_003120	description=Has domain(s) with predicted role in transmembrane transport
scf_000001	ChIP_macs2_peak_25	898273	900077	1805	3.32688	ID=AFUB_003260	description=Has domain(s) with predicted transferase activity%2C transferring phosphorus-containing groups activity
scf_000001	ChIP_macs2_peak_26	900242	900996	755	2.00276	ID=AFUB_003260	description=Has domain(s) with predicted transferase activity%2C transferring phosphorus-containing groups activity
scf_000001	ChIP_macs2_peak_27	926053	926619	567	2.25675	ID=AFUB_003360	description=Ortholog(s) have extracellular region localization
scf_000001	ChIP_macs2_peak_28	1009067	1009411	345	2.19815	ID=AFUB_003630	description=Ortholog(s) have transcription regulatory region DNA binding activity%2C role in positive regulation of conidium formation%2C cleistothecium development%2C conidium formation%2C cellular response to nitrogen starvation and nucleus localization
scf_000001	ChIP_macs2_peak_29	1011425	1012675	1251	3.3297	ID=AFUB_003640	description=Protein of unknown function
scf_000001	ChIP_macs2_peak_30	1013192	1013495	304	2.26151	ID=AFUB_003640	description=Protein of unknown function
scf_000001	ChIP_macs2_peak_31	1113996	1115906	1911	6.10359	ID=AFUB_004020	description=Has domain(s) with predicted oxygen binding%2C iron ion binding%2C heme binding activity and role in oxygen transport
scf_000001	ChIP_macs2_peak_32	1116080	1116887	808	1.96365	ID=AFUB_004020	description=Has domain(s) with predicted oxygen binding%2C iron ion binding%2C heme binding activity and role in oxygen transport
scf_000001	ChIP_macs2_peak_33	1127218	1128145	928	2.45964	ID=AFUB_004030	description=Has domain(s) with predicted oxidoreductase activity%2C acting on the aldehyde or oxo group of donors%2C NAD or NADP as acceptor activity and role in oxidation-reduction process
scf_000001	ChIP_macs2_peak_34	1133634	1134053	420	1.83132	ID=AFUB_004060	description=Protein of unknown function
scf_000001	ChIP_macs2_peak_35	1134249	1135474	1226	2.42379	ID=AFUB_004060	description=Protein of unknown function
scf_000001	ChIP_macs2_peak_36	1244279	1246239	1961	5.97696	ID=AFUB_004480	description=Has domain(s) with predicted CoA-transferase activity and role in metabolic process
scf_000001	ChIP_macs2_peak_37	1410970	1411643	674	2.34716	ID=AFUB_005030	description=Protein of unknown function
scf_000001	ChIP_macs2_peak_38	1459223	1459591	369	2.51276	ID=AFUB_005210	description=Ortholog(s) have urea transmembrane transporter activity and role in urea transport
scf_000001	ChIP_macs2_peak_39	1477701	1478043	343	2.36606	ID=AFUB_005290	description=Has domain(s) with predicted protein binding activity
scf_000001	ChIP_macs2_peak_40	1478506	1482528	4023	6.97915	ID=AFUB_005290	description=Has domain(s) with predicted protein binding activity
scf_000001	ChIP_macs2_peak_41	1482707	1484497	1791	3.71355	ID=AFUB_005300	description=Protein of unknown function
scf_000001	ChIP_macs2_peak_42	1498143	1501223	3081	3.31494	ID=AFUB_005330	description=Has domain(s) with predicted protein binding activity
scf_000001	ChIP_macs2_peak_43	1520600	1521331	732	2.09488	ID=AFUB_005390	description=Ortholog(s) have sulfate transmembrane transporter activity and role in sulfate assimilation%2C sulfate transport%2C transmembrane transport
scf_000001	ChIP_macs2_peak_44	1525954	1526308	355	2.44309	ID=AFUB_005400	description=Has domain(s) with predicted unfolded protein binding%2C heat shock protein binding activity and role in protein folding
scf_000001	ChIP_macs2_peak_45	1556339	1556823	485	1.90576	ID=AFUB_005520	description=Has domain(s) with predicted DNA binding%2C DNA-directed RNA polymerase activity%2C role in transcription%2C DNA-templated and RNA polymerase complex localization
scf_000001	ChIP_macs2_peak_46	1575464	1575935	472	1.98437	ID=AFUB_005600	description=Has domain(s) with predicted protein binding%2C zinc ion binding%2C sequence-specific DNA binding transcription factor%2C sequence-specific DNA binding activity and role in regulation of transcription%2C DNA-dependent%2C intracellular signal transduction
scf_000001	ChIP_macs2_peak_47	1588062	1588555	494	2.99621	ID=AFUB_005610	description=Has domain(s) with predicted nucleic acid binding%2C ATP binding%2C ATP-dependent helicase activity
scf_000001	ChIP_macs2_peak_48	1619006	1619349	344	1.93326	ID=AFUB_005710	description=Has domain(s) with predicted catalytic activity and role in metabolic process
scf_000001	ChIP_macs2_peak_49	1620230	1620633	404	1.84254	ID=AFUB_005720	description=Protein of unknown function
scf_000001	ChIP_macs2_peak_50	1626643	1627048	406	2.04541	ID=AFUB_005740	description=Ortholog(s) have extracellular region localization
scf_000001	ChIP_macs2_peak_51	1657879	1658566	688	1.93493	ID=AFUB_005880	description=Protein of unknown function
scf_000001	ChIP_macs2_peak_52	1664551	1665695	1145	2.18801	ID=AFUB_005890	description=Has domain(s) with predicted DNA binding activity
scf_000001	ChIP_macs2_peak_53	1665857	1666233	377	2.153	ID=AFUB_005890	description=Has domain(s) with predicted DNA binding activity
scf_000001	ChIP_macs2_peak_54	1667967	1669193	1227	2.44977	ID=AFUB_005900	description=Has domain(s) with predicted GTP binding activity
scf_000001	ChIP_macs2_peak_55	1711016	1711597	582	2.23568	ID=AFUB_006050	description=Protein of unknown function
scf_000001	ChIP_macs2_peak_56	1747121	1748164	1044	1.95267	ID=AFUB_006180	description=Protein of unknown function
scf_000001	ChIP_macs2_peak_57	1808811	1812383	3573	2.99533	ID=AFUB_006400	description=Has domain(s) with predicted unfolded protein binding%2C heat shock protein binding activity and role in protein folding
scf_000001	ChIP_macs2_peak_58	1813464	1813841	378	2.22181	ID=AFUB_006400	description=Has domain(s) with predicted unfolded protein binding%2C heat shock protein binding activity and role in protein folding
scf_000001	ChIP_macs2_peak_59	1907433	1907856	424	2.10147	ID=AFUB_006770	description=Ortholog(s) have intracellular%2C extracellular region localization
scf_000001	ChIP_macs2_peak_60	1926233	1926804	572	2.52696	ID=AFUB_006820	description=Has domain(s) with predicted transporter activity%2C role in transmembrane transport and integral to membrane localization
scf_000001	ChIP_macs2_peak_61	1947981	1948284	304	1.91704	ID=AFUB_006900	description=Has domain(s) with predicted GTP binding%2C zinc ion binding%2C GTPase%2C translation initiation factor activity%2C role in translational initiation and intracellular localization
scf_000001	ChIP_macs2_peak_62	1955272	1955811	540	2.16678	ID=AFUB_006930	description=Has domain(s) with predicted role in transmembrane transport and integral to membrane localization
scf_000001	ChIP_macs2_peak_63	1983346	1983806	461	2.08432	ID=AFUB_007060	description=Protein of unknown function
scf_000001	ChIP_macs2_peak_64	2009330	2009722	393	2.26439	ID=AFUB_007150	description=Has domain(s) with predicted structural constituent of ribosome activity%2C role in translation and ribosome localization
scf_000001	ChIP_macs2_peak_65	2018887	2019347	461	1.88302	ID=AFUB_007190	description=Has domain(s) with predicted aconitate hydratase%2C 4 iron%2C 4 sulfur cluster binding activity and role in tricarboxylic acid cycle
scf_000001	ChIP_macs2_peak_66	2020278	2022178	1901	2.75381	ID=AFUB_007190	description=Has domain(s) with predicted aconitate hydratase%2C 4 iron%2C 4 sulfur cluster binding activity and role in tricarboxylic acid cycle
scf_000001	ChIP_macs2_peak_67	2048048	2048590	543	2.35772	ID=AFUB_007300	description=Has domain(s) with predicted protein serine/threonine kinase%2C ATP binding activity and role in protein phosphorylation
scf_000001	ChIP_macs2_peak_68	2050807	2052838	2032	2.7688	ID=AFUB_007310	description=Protein of unknown function
scf_000001	ChIP_macs2_peak_69	2057821	2058137	317	2.03884	ID=AFUB_007320	description=Has domain(s) with predicted chorismate synthase activity and role in aromatic amino acid family biosynthetic process
scf_000001	ChIP_macs2_peak_70	2059137	2059805	669	2.02576	ID=AFUB_007320	description=Has domain(s) with predicted chorismate synthase activity and role in aromatic amino acid family biosynthetic process
scf_000001	ChIP_macs2_peak_71	2122456	2125436	2981	2.37996	ID=AFUB_007570	description=Protein of unknown function
scf_000001	ChIP_macs2_peak_72	2136904	2137499	596	1.94615	ID=AFUB_007610	description=Protein of unknown function
scf_000001	ChIP_macs2_peak_73	2137803	2138236	434	1.73171	ID=AFUB_007620	description=Has domain(s) with predicted hydrolase activity
scf_000001	ChIP_macs2_peak_74	2168060	2172362	4303	7.40855	ID=AFUB_007740	description=Has domain(s) with predicted role in regulation of mitotic metaphase/anaphase transition%2C anaphase-promoting complex-dependent proteasomal ubiquitin-dependent protein catabolic process and anaphase-promoting complex localization
scf_000001	ChIP_macs2_peak_75	2177953	2178624	672	1.5868	ID=AFUB_007770	description=Ortholog(s) have intracellular%2C extracellular region localization
scf_000001	ChIP_macs2_peak_76	2182539	2182961	423	2.14172	ID=AFUB_007780	description=Protein of unknown function
scf_000001	ChIP_macs2_peak_77	2183323	2186476	3154	2.57393	ID=AFUB_007790	description=Ortholog(s) have role in asexual sporulation resulting in formation of a cellular spore%2C autophagy%2C protein secretion%2C cellular response to oxidative stress and pre-autophagosomal structure%2C fungal-type vacuole%2C autophagic vacuole localization
scf_000001	ChIP_macs2_peak_78	2356352	2356918	567	2.2221	ID=AFUB_008230	description=Protein of unknown function
scf_000001	ChIP_macs2_peak_79	2485892	2486854	963	2.85984	ID=AFUB_008730	description=Has domain(s) with predicted membrane localization
scf_000001	ChIP_macs2_peak_80	2488011	2488462	452	1.94113	ID=AFUB_008730	description=Has domain(s) with predicted membrane localization
scf_000001	ChIP_macs2_peak_81	2519589	2521200	1612	3.52536	ID=AFUB_008920	description=Has domain(s) with predicted catalytic%2C pyridoxal phosphate binding activity and role in metabolic process
scf_000001	ChIP_macs2_peak_82	2534557	2534937	381	1.94113	ID=AFUB_008980	description=Protein of unknown function
scf_000001	ChIP_macs2_peak_83	2535098	2535674	577	1.98347	ID=AFUB_008980	description=Protein of unknown function
scf_000001	ChIP_macs2_peak_84	2538326	2538713	388	2.47658	ID=AFUB_008990	description=Protein of unknown function
scf_000001	ChIP_macs2_peak_85	2540085	2540528	444	1.94433	ID=AFUB_008990	description=Protein of unknown function
scf_000001	ChIP_macs2_peak_86	2540855	2541553	699	2.06075	ID=AFUB_008990	description=Protein of unknown function
scf_000001	ChIP_macs2_peak_87	2712242	2712760	519	1.95058	ID=AFUB_009660	description=Protein of unknown function
scf_000001	ChIP_macs2_peak_88	2712928	2714133	1206	2.71983	ID=AFUB_009660	description=Protein of unknown function
scf_000001	ChIP_macs2_peak_89	2714560	2714880	321	2.4071	ID=AFUB_009660	description=Protein of unknown function
scf_000001	ChIP_macs2_peak_90	2738930	2739608	679	2.20406	ID=AFUB_009760	description=Ortholog(s) have phosphoglycerate kinase activity and intracellular localization
scf_000001	ChIP_macs2_peak_91	2739896	2740608	713	1.80593	ID=AFUB_009760	description=Ortholog(s) have phosphoglycerate kinase activity and intracellular localization
scf_000001	ChIP_macs2_peak_92	2771114	2772928	1815	2.07711	ID=AFUB_009810	description=Has domain(s) with predicted ATP binding%2C ATPase activity%2C coupled to transmembrane movement of substances activity%2C role in transmembrane transport and integral to membrane localization
scf_000001	ChIP_macs2_peak_93	2824733	2825520	788	1.99158	ID=AFUB_009990	description=Has domain(s) with predicted hydrolase activity
scf_000001	ChIP_macs2_peak_94	2826909	2827198	290	1.9827	ID=AFUB_010000	description=Has domain(s) with predicted sequence-specific DNA binding transcription factor%2C sequence-specific DNA binding activity and role in regulation of transcription%2C DNA-dependent
scf_000001	ChIP_macs2_peak_95	2827662	2828883	1222	2.98625	ID=AFUB_010000	description=Has domain(s) with predicted sequence-specific DNA binding transcription factor%2C sequence-specific DNA binding activity and role in regulation of transcription%2C DNA-dependent
scf_000001	ChIP_macs2_peak_96	2836767	2837228	462	2.14224	ID=AFUB_010020	description=Protein of unknown function
scf_000001	ChIP_macs2_peak_97	2841330	2841898	569	3.17203	ID=AFUB_010030	description=Protein of unknown function
scf_000001	ChIP_macs2_peak_98	2843608	2844593	986	2.61769	ID=AFUB_010040	description=Protein of unknown function
scf_000001	ChIP_macs2_peak_99	2899247	2899692	446	2.14922	ID=AFUB_010250	description=Has domain(s) with predicted catalytic%2C cofactor binding%2C ATP binding activity and role in metabolic process
scf_000001	ChIP_macs2_peak_100	2926760	2927121	362	1.70055	ID=AFUB_010350	description=Ortholog(s) have ammonium transmembrane transporter activity and role in nitrogen utilization%2C ammonium transport
scf_000001	ChIP_macs2_peak_101	2927831	2928529	699	2.2471	ID=AFUB_010350	description=Ortholog(s) have ammonium transmembrane transporter activity and role in nitrogen utilization%2C ammonium transport
scf_000001	ChIP_macs2_peak_102	2928855	2929323	469	2.18784	ID=AFUB_010350	description=Ortholog(s) have ammonium transmembrane transporter activity and role in nitrogen utilization%2C ammonium transport
scf_000001	ChIP_macs2_peak_103	3099904	3100467	564	2.35068	ID=AFUB_010920	description=Has domain(s) with predicted endopolyphosphatase activity and integral to membrane%2C vacuole localization
scf_000001	ChIP_macs2_peak_104	3103355	3104401	1047	2.15728	ID=AFUB_010930	description=Protein of unknown function
scf_000001	ChIP_macs2_peak_105	3112146	3112644	499	2.38287	ID=AFUB_010950	description=Has domain(s) with predicted sequence-specific DNA binding RNA polymerase II transcription factor%2C zinc ion binding%2C DNA binding activity%2C role in regulation of transcription%2C DNA-dependent%2C transcription%2C DNA-templated and nucleus localization
scf_000001	ChIP_macs2_peak_106	3120017	3121670	1654	3.03198	ID=AFUB_011000	description=Ortholog(s) have 3-dehydroshikimate dehydratase activity and role in quinate catabolic process
scf_000001	ChIP_macs2_peak_107	3123865	3124377	513	2.70592	ID=AFUB_011020	description=Ortholog(s) have role in quinate catabolic process
scf_000001	ChIP_macs2_peak_108	3201973	3202473	501	2.54699	ID=AFUB_011350	description=Protein of unknown function
scf_000001	ChIP_macs2_peak_109	3206926	3207312	387	1.8839	ID=AFUB_011370	description=Ortholog(s) have role in establishment or maintenance of cell polarity and cell tip localization
scf_000001	ChIP_macs2_peak_110	3207694	3208153	460	2.18493	ID=AFUB_011370	description=Ortholog(s) have role in establishment or maintenance of cell polarity and cell tip localization
scf_000001	ChIP_macs2_peak_111	3212551	3221807	9257	4.99312	ID=AFUB_011400	description=Has domain(s) with predicted protein kinase binding activity and role in regulation of cyclin-dependent protein serine/threonine kinase activity
scf_000001	ChIP_macs2_peak_112	3225302	3225708	407	2.49391	ID=AFUB_011410	description=Has domain(s) with predicted flavin adenine dinucleotide binding%2C oxidoreductase activity and role in oxidation-reduction process
scf_000001	ChIP_macs2_peak_113	3225944	3226867	924	1.83136	ID=AFUB_011410	description=Has domain(s) with predicted flavin adenine dinucleotide binding%2C oxidoreductase activity and role in oxidation-reduction process
scf_000001	ChIP_macs2_peak_114	3252347	3255782	3436	3.26556	ID=AFUB_011500	description=Protein of unknown function
scf_000001	ChIP_macs2_peak_115	3255941	3256230	290	2.28207	ID=AFUB_011500	description=Protein of unknown function
scf_000001	ChIP_macs2_peak_116	3257235	3257894	660	2.48674	ID=AFUB_011510	description=Has domain(s) with predicted N-acetyltransferase activity
scf_000001	ChIP_macs2_peak_117	3260835	3261146	312	2.4289	ID=AFUB_011510	description=Has domain(s) with predicted N-acetyltransferase activity
scf_000001	ChIP_macs2_peak_118	3297862	3299016	1155	2.19065	ID=AFUB_011710	description=Has domain(s) with predicted transporter activity%2C role in oligopeptide transport and membrane localization
scf_000001	ChIP_macs2_peak_119	3303369	3304370	1002	3.4221	ID=AFUB_011720	description=Protein of unknown function
scf_000001	ChIP_macs2_peak_120	3314377	3314990	614	2.43443	ID=AFUB_011780	description=Has domain(s) with predicted amino acid transmembrane transporter activity%2C role in amino acid transmembrane transport and membrane localization
scf_000001	ChIP_macs2_peak_121	3318319	3318935	617	2.52657	ID=AFUB_011800	description=Has domain(s) with predicted protein binding%2C zinc ion binding activity
scf_000001	ChIP_macs2_peak_122	3321475	3322977	1503	4.29808	ID=AFUB_011800	description=Has domain(s) with predicted protein binding%2C zinc ion binding activity
scf_000001	ChIP_macs2_peak_123	3360009	3361365	1357	2.70048	ID=AFUB_011970	description=Protein of unknown function
scf_000001	ChIP_macs2_peak_124	3361567	3362524	958	2.02104	ID=AFUB_011970	description=Protein of unknown function
scf_000001	ChIP_macs2_peak_125	3370840	3372525	1686	3.45513	ID=AFUB_012000	description=Ortholog(s) have role in asexual sporulation resulting in formation of a cellular spore%2C fatty acid biosynthetic process
scf_000001	ChIP_macs2_peak_126	3372695	3372990	296	1.75818	ID=AFUB_012010	description=Protein of unknown function
scf_000001	ChIP_macs2_peak_127	3402212	3402975	764	2.66656	ID=AFUB_012090	description=Has domain(s) with predicted role in transmembrane transport and integral to membrane localization
scf_000001	ChIP_macs2_peak_128	3425415	3426193	779	3.00816	ID=AFUB_012160	description=Has domain(s) with predicted ATP binding%2C ATPase activity%2C coupled to transmembrane movement of substances activity%2C role in transmembrane transport and integral to membrane localization
scf_000001	ChIP_macs2_peak_129	3460249	3461365	1117	3.16518	ID=AFUB_012310	description=Ortholog(s) have role in nitrogen compound metabolic process
scf_000001	ChIP_macs2_peak_130	3465283	3465762	480	2.21329	ID=AFUB_012320	description=Ortholog(s) have nitrite uptake transmembrane transporter%2C nitrate transmembrane transporter%2C voltage-gated channel activity and role in nitrite transport%2C nitrate transport
scf_000001	ChIP_macs2_peak_131	3540665	3540954	290	2.05386	ID=AFUB_012570	description=Ortholog(s) have phosphoribosylanthranilate isomerase%2C anthranilate synthase%2C glyceraldehyde-3-phosphate dehydrogenase (NAD+) (phosphorylating)%2C indole-3-glycerol-phosphate synthase activity and anthranilate synthase complex localization
scf_000001	ChIP_macs2_peak_132	3585676	3585969	294	1.90145	ID=AFUB_012730	description=Ortholog(s) have adenine deaminase activity
scf_000001	ChIP_macs2_peak_133	3588164	3588741	578	2.16963	ID=AFUB_012730	description=Ortholog(s) have adenine deaminase activity
scf_000001	ChIP_macs2_peak_134	3589003	3589349	347	2.2323	ID=AFUB_012740	description=Ortholog(s) have role in regulation of nuclear division
scf_000001	ChIP_macs2_peak_135	3590316	3592295	1980	2.6728	ID=AFUB_012740	description=Ortholog(s) have role in regulation of nuclear division
scf_000001	ChIP_macs2_peak_136	3593863	3594499	637	2.02887	ID=AFUB_012740	description=Ortholog(s) have role in regulation of nuclear division
scf_000001	ChIP_macs2_peak_137	3610912	3611370	459	2.10545	ID=AFUB_012800	description=Protein of unknown function
scf_000001	ChIP_macs2_peak_138	3613248	3613976	729	2.582	ID=AFUB_012810	description=Has domain(s) with predicted coenzyme binding%2C phosphogluconate dehydrogenase (decarboxylating)%2C nucleotide binding activity and role in pentose-phosphate shunt
scf_000001	ChIP_macs2_peak_139	3617560	3617940	381	2.08749	ID=AFUB_012830	description=Has domain(s) with predicted membrane localization
scf_000001	ChIP_macs2_peak_140	3630597	3632690	2094	3.88578	ID=AFUB_012890	description=Has domain(s) with predicted zinc ion binding activity
scf_000001	ChIP_macs2_peak_141	3633304	3634169	866	2.3765	ID=AFUB_012890	description=Has domain(s) with predicted zinc ion binding activity
scf_000001	ChIP_macs2_peak_142	3637656	3638228	573	2.25082	ID=AFUB_012910	description=Has domain(s) with predicted phosphatase activator activity
scf_000001	ChIP_macs2_peak_143	3643872	3644449	578	2.00941	ID=AFUB_012940	description=Protein of unknown function
scf_000001	ChIP_macs2_peak_144	3659130	3660079	950	3.11028	ID=AFUB_012990	description=Ortholog(s) have intracellular%2C extracellular region localization
scf_000001	ChIP_macs2_peak_145	3660780	3661118	339	1.67471	ID=AFUB_013000	description=Ortholog(s) have sequence-specific DNA binding transcription factor%2C transcription regulatory region DNA binding activity and role in acetate catabolic process%2C positive regulation of transcription from RNA polymerase II promoter%2C carbon utilization
scf_000001	ChIP_macs2_peak_146	3663357	3663904	548	2.16636	ID=AFUB_013000	description=Ortholog(s) have sequence-specific DNA binding transcription factor%2C transcription regulatory region DNA binding activity and role in acetate catabolic process%2C positive regulation of transcription from RNA polymerase II promoter%2C carbon utilization
scf_000001	ChIP_macs2_peak_147	3665078	3666546	1469	2.81928	ID=AFUB_013010	description=Has domain(s) with predicted protein binding activity
scf_000001	ChIP_macs2_peak_148	3725143	3727814	2672	2.2652	ID=AFUB_013220	description=Has domain(s) with predicted nucleic acid binding%2C zinc ion binding%2C exonuclease activity and intracellular localization
scf_000001	ChIP_macs2_peak_149	3729431	3729814	384	1.847	ID=AFUB_013230	description=Has domain(s) with predicted 3-phosphoshikimate 1-carboxyvinyltransferase%2C 3-dehydroquinate dehydratase%2C shikimate 3-dehydrogenase (NADP+)%2C shikimate kinase%2C 3-dehydroquinate synthase%2C ATP binding activity and cytoplasm localization
scf_000001	ChIP_macs2_peak_150	3732376	3737251	4876	3.00816	ID=AFUB_013240	description=Has domain(s) with predicted zinc ion binding%2C DNA binding activity and intracellular localization
scf_000001	ChIP_macs2_peak_151	3749314	3749768	455	1.79045	ID=AFUB_013270	description=Has domain(s) with predicted protein heterodimerization%2C DNA binding activity%2C role in nucleosome assembly and nucleosome localization
scf_000001	ChIP_macs2_peak_152	3754816	3756579	1764	2.50204	ID=AFUB_013280	description=Has domain(s) with predicted role in transmembrane transport and integral to membrane localization
scf_000001	ChIP_macs2_peak_153	3808670	3810105	1436	2.41405	ID=AFUB_013480	description=Protein of unknown function
scf_000001	ChIP_macs2_peak_154	3811648	3812926	1279	2.2495	ID=AFUB_013490	description=Protein of unknown function
scf_000001	ChIP_macs2_peak_155	3838706	3839613	908	1.94615	ID=AFUB_013640	description=Protein of unknown function
scf_000001	ChIP_macs2_peak_156	3848783	3849220	438	1.79955	ID=AFUB_013690	description=Protein of unknown function
scf_000001	ChIP_macs2_peak_157	3885972	3886430	459	1.86656	ID=AFUB_013830	description=Has domain(s) with predicted sequence-specific DNA binding RNA polymerase II transcription factor%2C zinc ion binding activity%2C role in regulation of transcription%2C DNA-dependent and nucleus localization
scf_000001	ChIP_macs2_peak_158	3886630	3888412	1783	3.047	ID=AFUB_013830	description=Has domain(s) with predicted sequence-specific DNA binding RNA polymerase II transcription factor%2C zinc ion binding activity%2C role in regulation of transcription%2C DNA-dependent and nucleus localization
scf_000001	ChIP_macs2_peak_159	3899337	3899726	390	2.63949	ID=AFUB_013880	description=Ortholog(s) have role in cellular response to drug and plasma membrane localization
scf_000001	ChIP_macs2_peak_160	3903725	3904069	345	1.79045	ID=AFUB_013880	description=Ortholog(s) have role in cellular response to drug and plasma membrane localization
scf_000001	ChIP_macs2_peak_161	3940004	3941140	1137	2.89119	ID=AFUB_014020	description=Has domain(s) with predicted catalytic%2C pyridoxal phosphate binding activity and role in biosynthetic process
scf_000001	ChIP_macs2_peak_162	4016757	4017694	938	2.0478	ID=AFUB_014300	description=Has domain(s) with predicted nucleic acid binding%2C zinc ion binding activity and intracellular localization
scf_000001	ChIP_macs2_peak_163	4018153	4018992	840	1.86656	ID=AFUB_014300	description=Has domain(s) with predicted nucleic acid binding%2C zinc ion binding activity and intracellular localization
scf_000001	ChIP_macs2_peak_164	4020074	4020539	466	2.40509	ID=AFUB_014300	description=Has domain(s) with predicted nucleic acid binding%2C zinc ion binding activity and intracellular localization
scf_000001	ChIP_macs2_peak_165	4021289	4022172	884	2.80309	ID=AFUB_014310	description=Has domain(s) with predicted flavin adenine dinucleotide binding%2C tRNA dihydrouridine synthase activity and role in oxidation-reduction process%2C tRNA processing
scf_000001	ChIP_macs2_peak_166	4051082	4051601	520	1.92572	ID=AFUB_014400	description=Has domain(s) with predicted sequence-specific DNA binding transcription factor%2C sequence-specific DNA binding activity and role in regulation of transcription%2C DNA-dependent
scf_000001	ChIP_macs2_peak_167	4066289	4066578	290	2.23546	ID=AFUB_014450	description=Has domain(s) with predicted protein binding activity
scf_000001	ChIP_macs2_peak_168	4068559	4069078	520	1.69797	ID=AFUB_014460	description=Has domain(s) with predicted manganese ion binding%2C aminopeptidase activity and role in cellular process
scf_000001	ChIP_macs2_peak_169	4069376	4071028	1653	2.18635	ID=AFUB_014470	description=Protein of unknown function
scf_000001	ChIP_macs2_peak_170	4093710	4094472	763	1.936	ID=AFUB_014550	description=Has domain(s) with predicted nucleic acid binding%2C ATP binding%2C ATP-dependent helicase activity
scf_000001	ChIP_macs2_peak_171	4094636	4095528	893	2.55152	ID=AFUB_014550	description=Has domain(s) with predicted nucleic acid binding%2C ATP binding%2C ATP-dependent helicase activity
scf_000001	ChIP_macs2_peak_172	4095708	4097636	1929	4.66842	ID=AFUB_014550	description=Has domain(s) with predicted nucleic acid binding%2C ATP binding%2C ATP-dependent helicase activity
scf_000001	ChIP_macs2_peak_173	4137684	4138024	341	1.82851	ID=AFUB_014690	description=Protein of unknown function
scf_000001	ChIP_macs2_peak_174	4162576	4167249	4674	4.30198	ID=AFUB_014770	description=Protein of unknown function
scf_000001	ChIP_macs2_peak_175	4183754	4185131	1378	2.16678	ID=AFUB_014830	description=Has domain(s) with predicted nucleotide binding%2C hydrolase activity%2C acting on carbon-nitrogen (but not peptide) bonds%2C oxidoreductase activity and role in carbohydrate metabolic process
scf_000001	ChIP_macs2_peak_176	4187196	4188910	1715	3.13529	ID=AFUB_014840	description=Protein of unknown function
scf_000001	ChIP_macs2_peak_177	4189515	4190152	638	2.40113	ID=AFUB_014840	description=Protein of unknown function
scf_000001	ChIP_macs2_peak_178	4190566	4191854	1289	2.01017	ID=AFUB_014840	description=Protein of unknown function
scf_000001	ChIP_macs2_peak_179	4192205	4192727	523	1.89011	ID=AFUB_014850	description=Has domain(s) with predicted amino acid transmembrane transporter activity%2C role in amino acid transmembrane transport and membrane localization
scf_000001	ChIP_macs2_peak_180	4192941	4194204	1264	2.28742	ID=AFUB_014850	description=Has domain(s) with predicted amino acid transmembrane transporter activity%2C role in amino acid transmembrane transport and membrane localization
scf_000001	ChIP_macs2_peak_181	4208654	4209504	851	1.8607	ID=AFUB_014900	description=Has domain(s) with predicted FMN binding%2C riboflavin reductase (NADPH) activity and role in oxidation-reduction process
scf_000001	ChIP_macs2_peak_182	4241241	4241618	378	1.9397	ID=AFUB_015000	description=Has domain(s) with predicted adenylosuccinate synthase%2C GTP binding%2C magnesium ion binding activity%2C role in purine nucleotide biosynthetic process and cytoplasm localization
scf_000001	ChIP_macs2_peak_183	4241861	4243126	1266	4.20969	ID=AFUB_015000	description=Has domain(s) with predicted adenylosuccinate synthase%2C GTP binding%2C magnesium ion binding activity%2C role in purine nucleotide biosynthetic process and cytoplasm localization
scf_000001	ChIP_macs2_peak_184	4243387	4243835	449	1.73117	ID=AFUB_015010	description=Has domain(s) with predicted unfolded protein binding%2C heat shock protein binding activity and role in protein folding
scf_000001	ChIP_macs2_peak_185	4246842	4247153	312	1.67629	ID=AFUB_015020	description=Ortholog(s) have sequence-specific DNA binding transcription factor%2C sequence-specific DNA binding activity and role in purine nucleobase catabolic process%2C regulation of transcription%2C DNA-dependent
scf_000001	ChIP_macs2_peak_186	4251726	4252092	367	1.77515	ID=AFUB_015030	description=Has domain(s) with predicted role in transmembrane transport and integral to membrane localization
scf_000001	ChIP_macs2_peak_187	4255438	4256107	670	2.55975	ID=AFUB_015030	description=Has domain(s) with predicted role in transmembrane transport and integral to membrane localization
scf_000001	ChIP_macs2_peak_188	4258642	4259500	859	1.86506	ID=AFUB_015030	description=Has domain(s) with predicted role in transmembrane transport and integral to membrane localization
scf_000001	ChIP_macs2_peak_189	4260447	4262693	2247	2.85656	ID=AFUB_015040	description=Has domain(s) with predicted GTP binding%2C magnesium ion binding%2C GTPase activity
scf_000001	ChIP_macs2_peak_190	4273713	4276651	2939	7.393	ID=AFUB_015080	description=Protein of unknown function
scf_000001	ChIP_macs2_peak_191	4333458	4335530	2073	2.01278	ID=AFUB_015310	description=Has domain(s) with predicted magnesium ion binding%2C NAD binding%2C 3-isopropylmalate dehydrogenase activity%2C role in oxidation-reduction process%2C leucine biosynthetic process and cytoplasm localization
scf_000001	ChIP_macs2_peak_192	4335740	4336164	425	1.98903	ID=AFUB_015320	description=Has domain(s) with predicted phosphotransferase activity%2C for other substituted phosphate groups activity%2C role in phospholipid biosynthetic process and membrane localization
scf_000001	ChIP_macs2_peak_193	4347782	4348232	451	2.1905	ID=AFUB_015360	description=Has domain(s) with predicted orotidine-5-prime -phosphate decarboxylase activity and role in 'de novo' pyrimidine nucleobase biosynthetic process
scf_000001	ChIP_macs2_peak_194	4365953	4366384	432	1.92282	ID=AFUB_015410	description=Has domain(s) with predicted magnesium ion transmembrane transporter activity%2C role in magnesium ion transport and membrane localization
scf_000001	ChIP_macs2_peak_195	4367025	4367683	659	2.21188	ID=AFUB_015410	description=Has domain(s) with predicted magnesium ion transmembrane transporter activity%2C role in magnesium ion transport and membrane localization
scf_000001	ChIP_macs2_peak_196	4375877	4380863	4987	3.21278	ID=AFUB_015430	description=Ortholog(s) have nucleus localization
scf_000001	ChIP_macs2_peak_197	4400459	4400821	363	2.1908	ID=AFUB_015480	description=Ortholog(s) have MAP kinase kinase activity and role in activation of MAPK activity involved in osmosensory signaling pathway%2C cellular hyperosmotic response
scf_000001	ChIP_macs2_peak_198	4414271	4414880	610	2.75153	ID=AFUB_015530	description=Ortholog(s) have IgE binding activity and fungal-type cell wall localization
scf_000001	ChIP_macs2_peak_199	4415270	4416628	1359	2.18681	ID=AFUB_015530	description=Ortholog(s) have IgE binding activity and fungal-type cell wall localization
scf_000001	ChIP_macs2_peak_200	4421890	4422340	451	2.41998	ID=AFUB_015550	description=Has domain(s) with predicted threonine-tRNA ligase%2C ATP binding activity%2C role in threonyl-tRNA aminoacylation and cytoplasm localization
scf_000001	ChIP_macs2_peak_201	4474121	4476589	2469	4.95517	ID=AFUB_015790	description=Protein of unknown function
scf_000001	ChIP_macs2_peak_202	4647874	4648529	656	2.92627	ID=AFUB_016360	description=Has domain(s) with predicted GTP binding activity%2C role in small GTPase mediated signal transduction%2C intracellular protein transport and intracellular localization
scf_000001	ChIP_macs2_peak_203	4670266	4671355	1090	2.82391	ID=AFUB_016450	description=Ortholog(s) have nucleus localization
scf_000001	ChIP_macs2_peak_204	4695901	4700930	5030	7.49692	ID=AFUB_016570	description=Has domain(s) with predicted flavin adenine dinucleotide binding%2C oxidoreductase activity and role in oxidation-reduction process
scf_000001	ChIP_macs2_peak_205	4725967	4726353	387	2.49665	ID=AFUB_016630	description=Has domain(s) with predicted zinc ion binding%2C DNA binding activity%2C role in transcription%2C DNA-templated and nucleus localization
scf_000001	ChIP_macs2_peak_206	4734240	4734529	290	2.19699	ID=AFUB_016660	description=Ortholog(s) have ferric-chelate reductase activity and role in cellular iron ion homeostasis%2C cellular response to iron ion starvation
scf_000002	ChIP_macs2_peak_207	25990	26529	540	2.63302	ID=AFUB_017260	description=Protein of unknown function
scf_000002	ChIP_macs2_peak_208	165101	166632	1532	2.28482	ID=AFUB_017860	description=Has domain(s) with predicted role in transmembrane transport and integral to membrane localization
scf_000002	ChIP_macs2_peak_209	257726	258481	756	1.93353	ID=AFUB_018220	description=Protein of unknown function
scf_000002	ChIP_macs2_peak_210	288242	289005	764	3.4294	ID=AFUB_018340	description=Ortholog(s) have transcription regulatory region sequence-specific DNA binding%2C sterol response element binding activity and endoplasmic reticulum membrane%2C nuclear envelope localization
scf_000002	ChIP_macs2_peak_211	289415	289712	298	1.97319	ID=AFUB_018340	description=Ortholog(s) have transcription regulatory region sequence-specific DNA binding%2C sterol response element binding activity and endoplasmic reticulum membrane%2C nuclear envelope localization
scf_000002	ChIP_macs2_peak_212	326551	327512	962	2.36125	ID=AFUB_018470	description=Has domain(s) with predicted methyltransferase activity and role in metabolic process
scf_000002	ChIP_macs2_peak_213	330866	334643	3778	2.96384	ID=AFUB_018510	description=Protein of unknown function
scf_000002	ChIP_macs2_peak_214	334815	336924	2110	2.61007	ID=AFUB_018510	description=Protein of unknown function
scf_000002	ChIP_macs2_peak_215	506669	507208	540	2.13656	ID=AFUB_019150	description=Has domain(s) with predicted role in regulation of transcription%2C DNA-dependent and nucleus localization
scf_000002	ChIP_macs2_peak_216	515511	515885	375	1.99662	ID=AFUB_019180	description=Ortholog(s) have intracellular%2C extracellular region localization
scf_000002	ChIP_macs2_peak_217	542235	543904	1670	2.78582	ID=AFUB_019270	description=Protein of unknown function
scf_000002	ChIP_macs2_peak_218	560816	563078	2263	3.92577	ID=AFUB_019330	description=Ortholog(s) have allantoinase activity and role in purine nucleobase catabolic process
scf_000002	ChIP_macs2_peak_219	593358	593906	549	2.56658	ID=AFUB_019470	description=Protein of unknown function
scf_000002	ChIP_macs2_peak_220	666998	668593	1596	4.28344	ID=AFUB_019720	description=Ortholog(s) have role in double-strand break repair via nonhomologous end joining
scf_000002	ChIP_macs2_peak_221	696274	696821	548	3.14812	ID=AFUB_019840	description=Protein of unknown function
scf_000002	ChIP_macs2_peak_222	703418	703802	385	2.85983	ID=AFUB_019860	description=Has domain(s) with predicted protein tyrosine/serine/threonine phosphatase activity and role in protein dephosphorylation
scf_000002	ChIP_macs2_peak_223	716697	717194	498	1.86506	ID=AFUB_019890	description=Protein of unknown function
scf_000002	ChIP_macs2_peak_224	752824	753362	539	2.05544	ID=AFUB_020040	description=Has domain(s) with predicted ER retention sequence binding activity%2C role in protein retention in ER lumen and integral to membrane localization
scf_000002	ChIP_macs2_peak_225	753671	754025	355	2.15645	ID=AFUB_020040	description=Has domain(s) with predicted ER retention sequence binding activity%2C role in protein retention in ER lumen and integral to membrane localization
scf_000002	ChIP_macs2_peak_226	756770	757398	629	2.20565	ID=AFUB_020040	description=Has domain(s) with predicted ER retention sequence binding activity%2C role in protein retention in ER lumen and integral to membrane localization
scf_000002	ChIP_macs2_peak_227	767787	768583	797	2.09488	ID=AFUB_020090	description=Ortholog(s) have role in intein-mediated protein splicing
scf_000002	ChIP_macs2_peak_228	810181	810780	600	2.23999	ID=AFUB_020180	description=Ortholog(s) have fungal-type cell wall localization
scf_000002	ChIP_macs2_peak_229	851692	852732	1041	2.23385	ID=AFUB_020340	description=Protein of unknown function
scf_000002	ChIP_macs2_peak_230	853134	854806	1673	3.05457	ID=AFUB_020350	description=Protein of unknown function
scf_000002	ChIP_macs2_peak_231	855434	855925	492	2.00537	ID=AFUB_020350	description=Protein of unknown function
scf_000002	ChIP_macs2_peak_232	904180	907346	3167	2.73266	ID=AFUB_020530	description=Has domain(s) with predicted sequence-specific DNA binding RNA polymerase II transcription factor%2C zinc ion binding%2C DNA binding activity%2C role in regulation of transcription%2C DNA-dependent%2C transcription%2C DNA-templated and nucleus localization
scf_000002	ChIP_macs2_peak_233	920921	921713	793	2.16796	ID=AFUB_020570	description=Has domain(s) with predicted transmembrane transporter activity%2C role in transmembrane transport and integral to membrane localization
scf_000002	ChIP_macs2_peak_234	970220	970555	336	1.86937	ID=AFUB_020760	description=Protein of unknown function
scf_000002	ChIP_macs2_peak_235	971885	972219	335	1.91279	ID=AFUB_020760	description=Protein of unknown function
scf_000002	ChIP_macs2_peak_236	972524	975147	2624	3.02973	ID=AFUB_020770	description=Ortholog(s) have role in N'%2CN''%2CN'''-triacetylfusarinine C biosynthetic process
scf_000002	ChIP_macs2_peak_237	979748	980321	574	2.03303	ID=AFUB_020770	description=Ortholog(s) have role in N'%2CN''%2CN'''-triacetylfusarinine C biosynthetic process
scf_000002	ChIP_macs2_peak_238	1003845	1004323	479	2.01387	ID=AFUB_020890	description=Ortholog(s) have oxaloacetase activity and role in oxaloacetate metabolic process
scf_000002	ChIP_macs2_peak_239	1004681	1005128	448	1.87446	ID=AFUB_020890	description=Ortholog(s) have oxaloacetase activity and role in oxaloacetate metabolic process
scf_000002	ChIP_macs2_peak_240	1011339	1012508	1170	2.25682	ID=AFUB_020910	description=Has domain(s) with predicted role in protein targeting to mitochondrion and mitochondrial outer membrane localization
scf_000002	ChIP_macs2_peak_241	1012727	1013415	689	1.94615	ID=AFUB_020910	description=Has domain(s) with predicted role in protein targeting to mitochondrion and mitochondrial outer membrane localization
scf_000002	ChIP_macs2_peak_242	1014245	1015191	947	2.41405	ID=AFUB_020920	description=Protein of unknown function
scf_000002	ChIP_macs2_peak_243	1020094	1021418	1325	3.1793	ID=AFUB_020930	description=Ortholog(s) have zinc ion transmembrane transporter activity and role in response to zinc ion%2C zinc ion transmembrane transport
scf_000002	ChIP_macs2_peak_244	1047713	1048217	505	1.95822	ID=AFUB_021000	description=Has domain(s) with predicted protein binding activity
scf_000002	ChIP_macs2_peak_245	1074707	1075338	632	2.26094	ID=AFUB_021060	description=Protein of unknown function
scf_000002	ChIP_macs2_peak_246	1078978	1079335	358	1.89932	ID=AFUB_021070	description=Has domain(s) with predicted damaged DNA binding activity%2C role in nucleotide-excision repair and nucleus localization
scf_000002	ChIP_macs2_peak_247	1079497	1080363	867	2.03461	ID=AFUB_021080	description=Ortholog(s) have role in trehalose biosynthetic process
scf_000002	ChIP_macs2_peak_248	1102649	1105137	2489	3.0666	ID=AFUB_021140	description=Has domain(s) with predicted role in transmembrane transport and integral to membrane localization
scf_000002	ChIP_macs2_peak_249	1110906	1111325	420	1.81217	ID=AFUB_021165	description=Protein of unknown function
scf_000002	ChIP_macs2_peak_250	1112242	1112531	290	2.05904	ID=AFUB_021165	description=Protein of unknown function
scf_000002	ChIP_macs2_peak_251	1137579	1139457	1879	2.53921	ID=AFUB_021240	description=Protein of unknown function
scf_000002	ChIP_macs2_peak_252	1141428	1141792	365	1.60019	ID=AFUB_021240	description=Protein of unknown function
scf_000002	ChIP_macs2_peak_253	1144528	1149791	5264	2.92627	ID=AFUB_021240	description=Protein of unknown function
scf_000002	ChIP_macs2_peak_254	1150452	1151491	1040	2.44249	ID=AFUB_021260	description=Protein of unknown function
scf_000002	ChIP_macs2_peak_255	1178329	1179669	1341	2.75645	ID=AFUB_021370	description=Ortholog(s) have intracellular localization
scf_000002	ChIP_macs2_peak_256	1186423	1186877	455	2.39775	ID=AFUB_021400	description=Protein of unknown function
scf_000002	ChIP_macs2_peak_257	1329356	1329723	368	1.97494	ID=AFUB_021910	description=Protein of unknown function
scf_000002	ChIP_macs2_peak_258	1329879	1331897	2019	3.85797	ID=AFUB_021920	description=Protein of unknown function
scf_000002	ChIP_macs2_peak_259	1377081	1377659	579	2.20438	ID=AFUB_022080	description=Protein of unknown function
scf_000002	ChIP_macs2_peak_260	1417294	1417875	582	1.86612	ID=AFUB_022180	description=Ortholog(s) have extracellular region localization
scf_000002	ChIP_macs2_peak_261	1418145	1419399	1255	3.77157	ID=AFUB_022200	description=Protein of unknown function
scf_000002	ChIP_macs2_peak_262	1448475	1449310	836	2.22335	ID=AFUB_022280	description=Protein of unknown function
scf_000002	ChIP_macs2_peak_263	1465877	1467044	1168	2.29306	ID=AFUB_022340	description=Has domain(s) with predicted sequence-specific DNA binding RNA polymerase II transcription factor%2C zinc ion binding%2C DNA binding activity%2C role in regulation of transcription%2C DNA-dependent%2C transcription%2C DNA-templated and nucleus localization
scf_000002	ChIP_macs2_peak_264	1467466	1467972	507	1.90488	ID=AFUB_022350	description=Has domain(s) with predicted role in transmembrane transport and integral to membrane localization
scf_000002	ChIP_macs2_peak_265	1555910	1556605	696	3.04984	ID=AFUB_022650	description=Protein of unknown function
scf_000002	ChIP_macs2_peak_266	1576809	1577278	470	1.63824	ID=AFUB_022710	description=Protein of unknown function
scf_000002	ChIP_macs2_peak_267	1578297	1580119	1823	2.49928	ID=AFUB_022720	description=Protein of unknown function
scf_000002	ChIP_macs2_peak_268	1580776	1584497	3722	5.4866	ID=AFUB_022720	description=Protein of unknown function
scf_000002	ChIP_macs2_peak_269	1584801	1587393	2593	2.34825	ID=AFUB_022730	description=Protein of unknown function
scf_000002	ChIP_macs2_peak_270	1587578	1590140	2563	2.07467	ID=AFUB_022730	description=Protein of unknown function
scf_000002	ChIP_macs2_peak_271	1598425	1599347	923	2.64931	ID=AFUB_022760	description=Has domain(s) with predicted role in transmembrane transport and integral to membrane localization
scf_000002	ChIP_macs2_peak_272	1627247	1627782	536	1.91186	ID=AFUB_022870	description=Has domain(s) with predicted role in transmembrane transport and integral to membrane localization
scf_000002	ChIP_macs2_peak_273	1638878	1640804	1927	4.46311	ID=AFUB_022910	description=Protein of unknown function
scf_000002	ChIP_macs2_peak_274	1641337	1641811	475	2.50445	ID=AFUB_022920	description=Ortholog(s) have ammonium transmembrane transporter activity and role in nitrogen utilization%2C ammonium transport
scf_000002	ChIP_macs2_peak_275	1643143	1643483	341	1.6326	ID=AFUB_022920	description=Ortholog(s) have ammonium transmembrane transporter activity and role in nitrogen utilization%2C ammonium transport
scf_000002	ChIP_macs2_peak_276	1649313	1649605	293	1.91419	ID=AFUB_022950	description=Ortholog(s) have glucokinase%2C fructokinase activity and role in carbohydrate phosphorylation
scf_000002	ChIP_macs2_peak_277	1669074	1669678	605	2.18784	ID=AFUB_023020	description=Protein of unknown function
scf_000002	ChIP_macs2_peak_278	1670285	1670627	343	2.07914	ID=AFUB_023030	description=Protein of unknown function
scf_000002	ChIP_macs2_peak_279	1940309	1940702	394	1.82837	ID=AFUB_023710	description=Has domain(s) with predicted protein binding%2C zinc ion binding activity
scf_000002	ChIP_macs2_peak_280	1941396	1946349	4954	6.52575	ID=AFUB_023710	description=Has domain(s) with predicted protein binding%2C zinc ion binding activity
scf_000002	ChIP_macs2_peak_281	1946762	1948075	1314	2.54291	ID=AFUB_023720	description=Ortholog(s) have NADP+ binding%2C iron ion binding%2C N%2CN-dimethylaniline monooxygenase activity
scf_000002	ChIP_macs2_peak_282	1951362	1951727	366	2.66616	ID=AFUB_023730	description=Ortholog(s) have role in G2/M transition of mitotic cell cycle%2C negative regulation of cell septum assembly%2C regulation of cyclin-dependent protein serine/threonine kinase activity
scf_000002	ChIP_macs2_peak_283	1987773	1988100	328	1.95927	ID=AFUB_023870	description=Protein of unknown function
scf_000002	ChIP_macs2_peak_284	2001044	2001440	397	2.47842	ID=AFUB_023920	description=Ortholog(s) have sequence-specific DNA binding transcription factor activity
scf_000002	ChIP_macs2_peak_285	2001960	2002440	481	2.66617	ID=AFUB_023920	description=Ortholog(s) have sequence-specific DNA binding transcription factor activity
scf_000002	ChIP_macs2_peak_286	2002929	2009942	7014	3.9729	ID=AFUB_023930	description=Has domain(s) with predicted substrate-specific transmembrane transporter activity%2C role in transmembrane transport and integral to membrane localization
scf_000002	ChIP_macs2_peak_287	2078246	2080106	1861	3.72591	ID=AFUB_024090	description=Protein of unknown function
scf_000002	ChIP_macs2_peak_288	2118732	2119180	449	2.60466	ID=AFUB_024247	description=Has domain(s) with predicted NAD binding%2C malate dehydrogenase (decarboxylating) (NAD+) activity and role in oxidation-reduction process%2C malate metabolic process
scf_000002	ChIP_macs2_peak_289	2119530	2120244	715	2.02535	ID=AFUB_024247	description=Has domain(s) with predicted NAD binding%2C malate dehydrogenase (decarboxylating) (NAD+) activity and role in oxidation-reduction process%2C malate metabolic process
scf_000002	ChIP_macs2_peak_290	2120656	2121653	998	3.16478	ID=AFUB_024247	description=Has domain(s) with predicted NAD binding%2C malate dehydrogenase (decarboxylating) (NAD+) activity and role in oxidation-reduction process%2C malate metabolic process
scf_000002	ChIP_macs2_peak_291	2137317	2139081	1765	1.86896	ID=AFUB_024310	description=Ortholog(s) have orotidine-5-prime -phosphate decarboxylase activity and role in 'de novo' UMP biosynthetic process%2C sporocarp development involved in sexual reproduction%2C cellular response to acid%2C 'de novo' pyrimidine nucleobase biosynthetic process
scf_000002	ChIP_macs2_peak_292	2249840	2250554	715	2.17993	ID=AFUB_024720	description=Protein of unknown function
scf_000002	ChIP_macs2_peak_293	2342117	2342415	299	2.13934	ID=AFUB_025090	description=Has domain(s) with predicted structural constituent of ribosome activity%2C role in translation and ribosome localization
scf_000002	ChIP_macs2_peak_294	2346879	2347940	1062	2.62763	ID=AFUB_025110	description=Has domain(s) with predicted nucleic acid binding%2C ATP binding%2C ATP-dependent helicase activity
scf_000002	ChIP_macs2_peak_295	2369628	2370002	375	1.74097	ID=AFUB_025190	description=Has domain(s) with predicted sequence-specific DNA binding RNA polymerase II transcription factor%2C zinc ion binding activity%2C role in regulation of transcription%2C DNA-dependent and nucleus localization
scf_000002	ChIP_macs2_peak_296	2371396	2372115	720	2.51027	ID=AFUB_025200	description=Protein of unknown function
scf_000002	ChIP_macs2_peak_297	2372349	2374772	2424	4.02433	ID=AFUB_025210	description=Ortholog(s) have glucan endo-1%2C6-beta-glucosidase activity and role in glucan catabolic process
scf_000002	ChIP_macs2_peak_298	2375170	2375514	345	1.94556	ID=AFUB_025210	description=Ortholog(s) have glucan endo-1%2C6-beta-glucosidase activity and role in glucan catabolic process
scf_000002	ChIP_macs2_peak_299	2413609	2414610	1002	2.1905	ID=AFUB_025370	description=Has domain(s) with predicted role in response to stress
scf_000002	ChIP_macs2_peak_300	2415966	2417362	1397	4.89092	ID=AFUB_025380	description=Protein of unknown function
scf_000002	ChIP_macs2_peak_301	2418438	2419494	1057	3.45061	ID=AFUB_025390	description=Ortholog(s) have cellulase activity and role in xyloglucan catabolic process
scf_000002	ChIP_macs2_peak_302	2446345	2446819	475	2.46904	ID=AFUB_025490	description=Protein of unknown function
scf_000002	ChIP_macs2_peak_303	2447015	2447892	878	2.3373	ID=AFUB_025490	description=Protein of unknown function
scf_000002	ChIP_macs2_peak_304	2448053	2450910	2858	2.98594	ID=AFUB_025500	description=Has domain(s) with predicted protein binding%2C zinc ion binding activity
scf_000002	ChIP_macs2_peak_305	2453160	2453745	586	2.27704	ID=AFUB_025500	description=Has domain(s) with predicted protein binding%2C zinc ion binding activity
scf_000002	ChIP_macs2_peak_306	2579428	2580132	705	2.26778	ID=AFUB_025990	description=Protein of unknown function
scf_000002	ChIP_macs2_peak_307	2676088	2678250	2163	3.98128	ID=AFUB_026340	description=Has domain(s) with predicted nucleic acid binding%2C zinc ion binding activity and intracellular localization
scf_000002	ChIP_macs2_peak_308	2678722	2681938	3217	3.20815	ID=AFUB_026350	description=Has domain(s) with predicted amino acid transmembrane transporter activity%2C role in amino acid transmembrane transport and membrane localization
scf_000002	ChIP_macs2_peak_309	2711242	2711905	664	2.14322	ID=AFUB_026470	description=Has domain(s) with predicted transmembrane transporter activity%2C role in transmembrane transport and integral to membrane localization
scf_000002	ChIP_macs2_peak_310	2735688	2736282	595	2.12312	ID=AFUB_026540	description=Has domain(s) with predicted hydrolase activity%2C acting on ester bonds activity and role in lipid metabolic process
scf_000002	ChIP_macs2_peak_311	2738837	2739248	412	3.25162	ID=AFUB_026550	description=Has domain(s) with predicted nucleic acid binding%2C zinc ion binding activity and intracellular localization
scf_000002	ChIP_macs2_peak_312	2740376	2742111	1736	1.78883	ID=AFUB_026550	description=Has domain(s) with predicted nucleic acid binding%2C zinc ion binding activity and intracellular localization
scf_000002	ChIP_macs2_peak_313	2769024	2772257	3234	4.63978	ID=AFUB_026640	description=Has domain(s) with predicted phosphoribosylglycinamide formyltransferase activity and role in 'de novo' IMP biosynthetic process
scf_000002	ChIP_macs2_peak_314	2839780	2842910	3131	4.53211	ID=AFUB_026930	description=Has domain(s) with predicted nucleotide binding%2C nucleoside-triphosphatase activity
scf_000002	ChIP_macs2_peak_315	2843080	2843429	350	1.97664	ID=AFUB_026930	description=Has domain(s) with predicted nucleotide binding%2C nucleoside-triphosphatase activity
scf_000002	ChIP_macs2_peak_316	2845125	2845532	408	2.1905	ID=AFUB_026940	description=Ortholog(s) have signal transducer activity
scf_000002	ChIP_macs2_peak_317	2845799	2848311	2513	3.03311	ID=AFUB_026940	description=Ortholog(s) have signal transducer activity
scf_000002	ChIP_macs2_peak_318	2859609	2859931	323	1.90478	ID=AFUB_026970	description=Has domain(s) with predicted protein binding activity
scf_000002	ChIP_macs2_peak_319	2860150	2860596	447	2.30132	ID=AFUB_026970	description=Has domain(s) with predicted protein binding activity
scf_000002	ChIP_macs2_peak_320	2860762	2861314	553	1.75398	ID=AFUB_026970	description=Has domain(s) with predicted protein binding activity
scf_000002	ChIP_macs2_peak_321	2866859	2867224	366	1.67629	ID=AFUB_027000	description=Has domain(s) with predicted phospho-N-acetylmuramoyl-pentapeptide-transferase activity and integral to membrane localization
scf_000002	ChIP_macs2_peak_322	2867744	2873921	6178	7.92816	ID=AFUB_027000	description=Has domain(s) with predicted phospho-N-acetylmuramoyl-pentapeptide-transferase activity and integral to membrane localization
scf_000002	ChIP_macs2_peak_323	2874379	2874676	298	1.76353	ID=AFUB_027030	description=Ortholog(s) have role in melanin metabolic process%2C growth of symbiont in host%2C cellular response to drug%2C (1->3)-alpha-glucan biosynthetic process%2C spore germination and fungal-type cell wall localization
scf_000002	ChIP_macs2_peak_324	2885075	2885397	323	1.83136	ID=AFUB_027050	description=Ortholog(s) have orotate phosphoribosyltransferase activity and role in 'de novo' pyrimidine nucleobase biosynthetic process
scf_000002	ChIP_macs2_peak_325	2886981	2887291	311	1.9397	ID=AFUB_027050	description=Ortholog(s) have orotate phosphoribosyltransferase activity and role in 'de novo' pyrimidine nucleobase biosynthetic process
scf_000002	ChIP_macs2_peak_326	2887477	2888534	1058	2.67845	ID=AFUB_027060	description=Ortholog(s) have methylenetetrahydrofolate reductase (NAD(P)H) activity and role in methionine biosynthetic process%2C one-carbon metabolic process
scf_000002	ChIP_macs2_peak_327	2896757	2897184	428	2.14202	ID=AFUB_027090	description=Has domain(s) with predicted proton-transporting ATPase activity%2C rotational mechanism%2C proton-transporting ATP synthase activity%2C rotational mechanism activity%2C role in ATP hydrolysis coupled proton transport
scf_000002	ChIP_macs2_peak_328	2925300	2926317	1018	2.30108	ID=AFUB_027190	description=Has domain(s) with predicted methyltransferase activity
scf_000002	ChIP_macs2_peak_329	2930670	2931017	348	1.76504	ID=AFUB_027200	description=Has domain(s) with predicted sequence-specific DNA binding RNA polymerase II transcription factor%2C zinc ion binding activity%2C role in regulation of transcription%2C DNA-dependent and nucleus localization
scf_000002	ChIP_macs2_peak_330	2947720	2948611	892	2.12408	ID=AFUB_027270	description=Ortholog(s) have mannose transmembrane transporter%2C glucose transmembrane transporter activity%2C role in glucose transport%2C carbohydrate transmembrane transport and vacuole%2C plasma membrane localization
scf_000002	ChIP_macs2_peak_331	2949457	2953317	3861	6.30844	ID=AFUB_027270	description=Ortholog(s) have mannose transmembrane transporter%2C glucose transmembrane transporter activity%2C role in glucose transport%2C carbohydrate transmembrane transport and vacuole%2C plasma membrane localization
scf_000002	ChIP_macs2_peak_332	2963162	2963682	521	2.36195	ID=AFUB_027340	description=Has domain(s) with predicted oxidoreductase%2C transferase activity%2C transferring hexosyl groups activity and role in oxidation-reduction process
scf_000002	ChIP_macs2_peak_333	2964258	2967017	2760	5.77055	ID=AFUB_027340	description=Has domain(s) with predicted oxidoreductase%2C transferase activity%2C transferring hexosyl groups activity and role in oxidation-reduction process
scf_000002	ChIP_macs2_peak_334	2996183	2996999	817	2.82176	ID=AFUB_027490	description=Has domain(s) with predicted ATP binding%2C ATP-dependent peptidase%2C serine-type endopeptidase activity and role in proteolysis
scf_000002	ChIP_macs2_peak_335	3004779	3007525	2747	3.18518	ID=AFUB_027520	description=Has domain(s) with predicted protein binding activity
scf_000002	ChIP_macs2_peak_336	3008132	3009233	1102	3.12454	ID=AFUB_027520	description=Has domain(s) with predicted protein binding activity
scf_000002	ChIP_macs2_peak_337	3009599	3011399	1801	3.38988	ID=AFUB_027530	description=Ortholog(s) have transcription regulatory region DNA binding%2C sequence-specific DNA binding transcription factor activity and cytoplasm%2C nucleus localization
scf_000002	ChIP_macs2_peak_338	3011567	3012721	1155	4.48484	ID=AFUB_027530	description=Ortholog(s) have transcription regulatory region DNA binding%2C sequence-specific DNA binding transcription factor activity and cytoplasm%2C nucleus localization
scf_000002	ChIP_macs2_peak_339	3012888	3013544	657	3.17655	ID=AFUB_027530	description=Ortholog(s) have transcription regulatory region DNA binding%2C sequence-specific DNA binding transcription factor activity and cytoplasm%2C nucleus localization
scf_000002	ChIP_macs2_peak_340	3013895	3014568	674	2.48386	ID=AFUB_027530	description=Ortholog(s) have transcription regulatory region DNA binding%2C sequence-specific DNA binding transcription factor activity and cytoplasm%2C nucleus localization
scf_000002	ChIP_macs2_peak_341	3015264	3015931	668	1.91209	ID=AFUB_027530	description=Ortholog(s) have transcription regulatory region DNA binding%2C sequence-specific DNA binding transcription factor activity and cytoplasm%2C nucleus localization
scf_000002	ChIP_macs2_peak_342	3016302	3016767	466	2.30126	ID=AFUB_027530	description=Ortholog(s) have transcription regulatory region DNA binding%2C sequence-specific DNA binding transcription factor activity and cytoplasm%2C nucleus localization
scf_000002	ChIP_macs2_peak_343	3024439	3024747	309	1.75924	ID=AFUB_027560	description=Has domain(s) with predicted binding activity
scf_000002	ChIP_macs2_peak_344	3026355	3029881	3527	5.26567	ID=AFUB_027570	description=Protein of unknown function
scf_000002	ChIP_macs2_peak_345	3030407	3031625	1219	2.40239	ID=AFUB_027570	description=Protein of unknown function
scf_000002	ChIP_macs2_peak_346	3032333	3033304	972	2.73203	ID=AFUB_027580	description=Ortholog(s) have role in cellular response to drug
scf_000002	ChIP_macs2_peak_347	3033639	3034112	474	2.12858	ID=AFUB_027580	description=Ortholog(s) have role in cellular response to drug
scf_000002	ChIP_macs2_peak_348	3034621	3034988	368	2.09537	ID=AFUB_027580	description=Ortholog(s) have role in cellular response to drug
scf_000002	ChIP_macs2_peak_349	3050934	3053995	3062	3.22948	ID=AFUB_027640	description=Has domain(s) with predicted ATP binding%2C transferase activity%2C transferring phosphorus-containing groups activity and role in phosphorylation
scf_000002	ChIP_macs2_peak_350	3059396	3060991	1596	1.70523	ID=AFUB_027670	description=Has domain(s) with predicted N6-(1%2C2-dicarboxyethyl)AMP AMP-lyase (fumarate-forming) activity and role in purine ribonucleotide biosynthetic process
scf_000002	ChIP_macs2_peak_351	3061426	3061855	430	2.11721	ID=AFUB_027680	description=Has domain(s) with predicted role in exocytosis and exocyst localization
scf_000002	ChIP_macs2_peak_352	3179748	3180799	1052	2.57856	ID=AFUB_028120	description=Protein of unknown function
scf_000002	ChIP_macs2_peak_353	3187531	3187982	452	1.86394	ID=AFUB_028160	description=Has domain(s) with predicted role in transmembrane transport and integral to membrane localization
scf_000002	ChIP_macs2_peak_354	3198791	3199131	341	1.97914	ID=AFUB_028190	description=Ortholog(s) have carnitine O-acetyltransferase activity%2C role in acetate catabolic process%2C fatty acid catabolic process%2C carbon utilization and mitochondrion%2C peroxisome localization
scf_000002	ChIP_macs2_peak_355	3203186	3203736	551	2.36361	ID=AFUB_028200	description=Protein of unknown function
scf_000002	ChIP_macs2_peak_356	3203924	3204518	595	1.79184	ID=AFUB_028200	description=Protein of unknown function
scf_000002	ChIP_macs2_peak_357	3205646	3206323	678	2.56658	ID=AFUB_028200	description=Protein of unknown function
scf_000002	ChIP_macs2_peak_358	3207078	3207380	303	1.65873	ID=AFUB_028210	description=Has domain(s) with predicted role in transmembrane transport and integral to membrane localization
scf_000002	ChIP_macs2_peak_359	3318628	3319115	488	1.78527	ID=AFUB_028640	description=Protein of unknown function
scf_000002	ChIP_macs2_peak_360	3319448	3320058	611	2.85853	ID=AFUB_028640	description=Protein of unknown function
scf_000002	ChIP_macs2_peak_361	3320306	3320885	580	1.86656	ID=AFUB_028650	description=Has domain(s) with predicted L-ascorbic acid binding%2C iron ion binding%2C oxidoreductase activity%2C acting on paired donors%2C with incorporation or reduction of molecular oxygen activity and role in oxidation-reduction process
scf_000002	ChIP_macs2_peak_362	3341079	3341832	754	1.71904	ID=AFUB_028740	description=Ortholog(s) have role in pathogenesis%2C spore germination
scf_000002	ChIP_macs2_peak_363	3342885	3344114	1230	2.29202	ID=AFUB_028740	description=Ortholog(s) have role in pathogenesis%2C spore germination
scf_000002	ChIP_macs2_peak_364	3352305	3356611	4307	4.31672	ID=AFUB_028770	description=Ortholog(s) have and nucleus localization
scf_000002	ChIP_macs2_peak_365	3382261	3383331	1071	3.44616	ID=AFUB_028880	description=Ortholog(s) have tryptophan synthase activity and role in tryptophan biosynthetic process%2C cleistothecium development
scf_000002	ChIP_macs2_peak_366	3389177	3394452	5276	3.40734	ID=AFUB_028900	description=Protein of unknown function
scf_000002	ChIP_macs2_peak_367	3395744	3396062	319	1.82206	ID=AFUB_028900	description=Protein of unknown function
scf_000002	ChIP_macs2_peak_368	3505142	3507494	2353	5.0399	ID=AFUB_029210	description=Has domain(s) with predicted GTP binding%2C GTPase activity%2C role in ribosome biogenesis%2C SRP-dependent cotranslational protein targeting to membrane and nucleus localization
scf_000002	ChIP_macs2_peak_369	3507873	3508590	718	1.90447	ID=AFUB_029230	description=Ortholog(s) have intracellular localization
scf_000002	ChIP_macs2_peak_370	3517773	3519638	1866	3.22838	ID=AFUB_029270	description=Has domain(s) with predicted catalytic%2C magnesium ion binding%2C thiamine pyrophosphate binding activity
scf_000002	ChIP_macs2_peak_371	3520320	3520710	391	1.79545	ID=AFUB_029280	description=Has domain(s) with predicted catalytic%2C pyridoxal phosphate binding activity and role in biosynthetic process
scf_000002	ChIP_macs2_peak_372	3550033	3550379	347	1.86506	ID=AFUB_029390	description=Has domain(s) with predicted protein binding activity
scf_000002	ChIP_macs2_peak_373	3550886	3551807	922	1.90523	ID=AFUB_029390	description=Has domain(s) with predicted protein binding activity
scf_000002	ChIP_macs2_peak_374	3554200	3557528	3329	2.85643	ID=AFUB_029400	description=Ortholog(s) have transcription regulatory region DNA binding activity%2C role in regulation of transcription from RNA polymerase II promoter%2C conidium formation%2C spore germination%2C regulation of conidium formation and nucleus localization
scf_000002	ChIP_macs2_peak_375	3557793	3558335	543	1.66636	ID=AFUB_029400	description=Ortholog(s) have transcription regulatory region DNA binding activity%2C role in regulation of transcription from RNA polymerase II promoter%2C conidium formation%2C spore germination%2C regulation of conidium formation and nucleus localization
scf_000002	ChIP_macs2_peak_376	3569114	3569548	435	1.70055	ID=AFUB_029440	description=Has domain(s) with predicted oxidoreductase activity and role in oxidation-reduction process
scf_000002	ChIP_macs2_peak_377	3572501	3574454	1954	2.58393	ID=AFUB_029460	description=Protein of unknown function
scf_000002	ChIP_macs2_peak_378	3582069	3588157	6089	2.82745	ID=AFUB_029470	description=Protein of unknown function
scf_000002	ChIP_macs2_peak_379	3605126	3605696	571	2.4486	ID=AFUB_029550	description=unspecified product
scf_000002	ChIP_macs2_peak_380	3606946	3608038	1093	2.52083	ID=AFUB_029560	description=Protein of unknown function
scf_000002	ChIP_macs2_peak_381	3637986	3638914	929	2.58372	ID=AFUB_029640	description=Protein of unknown function
scf_000002	ChIP_macs2_peak_382	3691691	3692470	780	2.14253	ID=AFUB_029820	description=Has domain(s) with predicted ATP binding%2C protein tyrosine kinase activity and role in protein phosphorylation
scf_000002	ChIP_macs2_peak_383	3693228	3694922	1695	4.43944	ID=AFUB_029820	description=Has domain(s) with predicted ATP binding%2C protein tyrosine kinase activity and role in protein phosphorylation
scf_000002	ChIP_macs2_peak_384	3695074	3695595	522	1.77953	ID=AFUB_029830	description=Ortholog(s) have dihydroxy-acid dehydratase activity%2C role in branched-chain amino acid biosynthetic process and intracellular localization
scf_000002	ChIP_macs2_peak_385	3753009	3754338	1330	2.30544	ID=AFUB_030060	description=Has domain(s) with predicted iron ion binding%2C electron carrier%2C heme binding%2C oxidoreductase activity%2C acting on paired donors%2C with incorporation or reduction of molecular oxygen activity and role in oxidation-reduction process
scf_000002	ChIP_macs2_peak_386	3755120	3757803	2684	4.79834	ID=AFUB_030070	description=Protein of unknown function
scf_000002	ChIP_macs2_peak_387	3758140	3758536	397	1.834	ID=AFUB_030090	description=Ortholog(s) have extracellular region localization
scf_000002	ChIP_macs2_peak_388	3765149	3766608	1460	3.01458	ID=AFUB_030120	description=Protein of unknown function
scf_000002	ChIP_macs2_peak_389	3766905	3767339	435	1.94428	ID=AFUB_030130	description=Protein of unknown function
scf_000002	ChIP_macs2_peak_390	3794762	3796139	1378	4.88957	ID=AFUB_030220	description=Has domain(s) with predicted substrate-specific transmembrane transporter activity%2C role in transmembrane transport and integral to membrane localization
scf_000002	ChIP_macs2_peak_391	3818112	3818526	415	1.71435	ID=AFUB_030300	description=Protein of unknown function
scf_000002	ChIP_macs2_peak_392	3843726	3845171	1446	2.28482	ID=AFUB_030360	description=Ortholog(s) have sequence-specific DNA binding transcription factor%2C sequence-specific DNA binding activity and CCAAT-binding factor complex localization
scf_000002	ChIP_macs2_peak_393	3880117	3883088	2972	2.80281	ID=AFUB_030450	description=Has domain(s) with predicted and role in oxidation-reduction process
scf_000002	ChIP_macs2_peak_394	3883464	3883855	392	1.52842	ID=AFUB_030450	description=Has domain(s) with predicted and role in oxidation-reduction process
scf_000002	ChIP_macs2_peak_395	3977090	3977423	334	1.86438	ID=AFUB_030790	description=Ortholog(s) have plasma membrane localization
scf_000002	ChIP_macs2_peak_396	3988613	3989395	783	3.1894	ID=AFUB_030840	description=Protein of unknown function
scf_000002	ChIP_macs2_peak_397	3993555	3995513	1959	4.02675	ID=AFUB_030840	description=Protein of unknown function
scf_000002	ChIP_macs2_peak_398	4000027	4000522	496	2.03267	ID=AFUB_030860	description=Has domain(s) with predicted racemase and epimerase activity%2C acting on carbohydrates and derivatives activity and role in carbohydrate metabolic process
scf_000002	ChIP_macs2_peak_399	4121556	4122065	510	1.90499	ID=AFUB_031350	description=Ortholog(s) have hexokinase activity%2C role in cellular response to starvation%2C regulation of proteolysis and nucleus localization
scf_000002	ChIP_macs2_peak_400	4122380	4125061	2682	6.66165	ID=AFUB_031360	description=Protein of unknown function
scf_000002	ChIP_macs2_peak_401	4148057	4148953	897	2.63823	ID=AFUB_031450	description=Protein of unknown function
scf_000002	ChIP_macs2_peak_402	4149486	4149976	491	2.41911	ID=AFUB_031450	description=Protein of unknown function
scf_000002	ChIP_macs2_peak_403	4151009	4151299	291	2.19815	ID=AFUB_031450	description=Protein of unknown function
scf_000002	ChIP_macs2_peak_404	4164443	4165511	1069	2.40113	ID=AFUB_031520	description=Protein of unknown function
scf_000002	ChIP_macs2_peak_405	4195399	4195696	298	1.77423	ID=AFUB_031640	description=Has domain(s) with predicted nucleotide binding%2C nucleoside-triphosphatase activity
scf_000002	ChIP_macs2_peak_406	4271324	4271704	381	2.02535	ID=AFUB_031910	description=Has domain(s) with predicted zinc ion binding%2C DNA binding activity%2C role in transcription%2C DNA-templated and nucleus localization
scf_000002	ChIP_macs2_peak_407	4272043	4272767	725	1.9397	ID=AFUB_031910	description=Has domain(s) with predicted zinc ion binding%2C DNA binding activity%2C role in transcription%2C DNA-templated and nucleus localization
scf_000002	ChIP_macs2_peak_408	4272982	4273494	513	2.48216	ID=AFUB_031910	description=Has domain(s) with predicted zinc ion binding%2C DNA binding activity%2C role in transcription%2C DNA-templated and nucleus localization
scf_000002	ChIP_macs2_peak_409	4274274	4275376	1103	3.55278	ID=AFUB_031910	description=Has domain(s) with predicted zinc ion binding%2C DNA binding activity%2C role in transcription%2C DNA-templated and nucleus localization
scf_000002	ChIP_macs2_peak_410	4276092	4276460	369	2.00023	ID=AFUB_031910	description=Has domain(s) with predicted zinc ion binding%2C DNA binding activity%2C role in transcription%2C DNA-templated and nucleus localization
scf_000002	ChIP_macs2_peak_411	4277406	4278000	595	2.29726	ID=AFUB_031920	description=Has domain(s) with predicted protein binding%2C guanyl-nucleotide exchange factor activity%2C role in regulation of small GTPase mediated signal transduction%2C small GTPase mediated signal transduction and intracellular localization
scf_000002	ChIP_macs2_peak_412	4286845	4287891	1047	3.01496	ID=AFUB_031920	description=Has domain(s) with predicted protein binding%2C guanyl-nucleotide exchange factor activity%2C role in regulation of small GTPase mediated signal transduction%2C small GTPase mediated signal transduction and intracellular localization
scf_000002	ChIP_macs2_peak_413	4363440	4363846	407	1.73655	ID=AFUB_032200	description=Has domain(s) with predicted catalytic activity and role in metabolic process
scf_000002	ChIP_macs2_peak_414	4367788	4369100	1313	4.10563	ID=AFUB_032220	description=Protein of unknown function
scf_000002	ChIP_macs2_peak_415	4387243	4387701	459	1.93335	ID=AFUB_032290	description=Has domain(s) with predicted oxidoreductase activity and role in oxidation-reduction process
scf_000002	ChIP_macs2_peak_416	4460659	4461241	583	3.04091	ID=AFUB_032540	description=Has domain(s) with predicted role in transmembrane transport and integral to membrane localization
scf_000002	ChIP_macs2_peak_417	4550191	4554995	4805	3.40796	ID=AFUB_032860	description=Protein of unknown function
scf_000002	ChIP_macs2_peak_418	4585949	4586978	1030	2.19726	ID=AFUB_032990	description=Ortholog(s) have serine-type endopeptidase activity and role in proteolysis
scf_000002	ChIP_macs2_peak_419	4587723	4588143	421	1.95029	ID=AFUB_033000	description=Has domain(s) with predicted structural molecule activity%2C role in DNA replication and viral capsid localization
scf_000003	ChIP_macs2_peak_420	193414	193706	293	1.97772	ID=AFUB_034640	description=Ortholog(s) have copper ion binding%2C primary amine oxidase%2C quinone binding activity%2C role in oxidation-reduction process and external side of fungal-type cell wall localization
scf_000003	ChIP_macs2_peak_421	195983	196538	556	1.86656	ID=AFUB_034640	description=Ortholog(s) have copper ion binding%2C primary amine oxidase%2C quinone binding activity%2C role in oxidation-reduction process and external side of fungal-type cell wall localization
scf_000003	ChIP_macs2_peak_422	218056	220018	1963	4.25332	ID=AFUB_034740	description=Has domain(s) with predicted coenzyme binding%2C ketol-acid reductoisomerase activity and role in oxidation-reduction process%2C branched-chain amino acid biosynthetic process
scf_000003	ChIP_macs2_peak_423	276075	278095	2021	3.36538	ID=AFUB_034990	description=Has domain(s) with predicted pyridoxal phosphate binding%2C cysteine desulfurase activity and role in cysteine metabolic process
scf_000003	ChIP_macs2_peak_424	278466	280317	1852	2.66568	ID=AFUB_034990	description=Has domain(s) with predicted pyridoxal phosphate binding%2C cysteine desulfurase activity and role in cysteine metabolic process
scf_000003	ChIP_macs2_peak_425	301470	302793	1324	2.52065	ID=AFUB_035090	description=Ortholog(s) have role in response to endoplasmic reticulum stress
scf_000003	ChIP_macs2_peak_426	317069	318381	1313	2.7461	ID=AFUB_035140	description=Has domain(s) with predicted zinc ion binding activity and intracellular localization
scf_000003	ChIP_macs2_peak_427	382508	383243	736	2.05127	ID=AFUB_035320	description=Protein of unknown function
scf_000003	ChIP_macs2_peak_428	384036	384390	355	2.0074	ID=AFUB_035330	description=Ortholog(s) have role in positive regulation of sexual sporulation resulting in formation of a cellular spore%2C mating%2C fungal-type cell wall organization
scf_000003	ChIP_macs2_peak_429	384667	386180	1514	2.67511	ID=AFUB_035330	description=Ortholog(s) have role in positive regulation of sexual sporulation resulting in formation of a cellular spore%2C mating%2C fungal-type cell wall organization
scf_000003	ChIP_macs2_peak_430	392034	393137	1104	3.80848	ID=AFUB_035330	description=Ortholog(s) have role in positive regulation of sexual sporulation resulting in formation of a cellular spore%2C mating%2C fungal-type cell wall organization
scf_000003	ChIP_macs2_peak_431	393630	394304	675	2.69903	ID=AFUB_035330	description=Ortholog(s) have role in positive regulation of sexual sporulation resulting in formation of a cellular spore%2C mating%2C fungal-type cell wall organization
scf_000003	ChIP_macs2_peak_432	394970	395272	303	2.51772	ID=AFUB_035330	description=Ortholog(s) have role in positive regulation of sexual sporulation resulting in formation of a cellular spore%2C mating%2C fungal-type cell wall organization
scf_000003	ChIP_macs2_peak_433	395875	396183	309	2.29832	ID=AFUB_035330	description=Ortholog(s) have role in positive regulation of sexual sporulation resulting in formation of a cellular spore%2C mating%2C fungal-type cell wall organization
scf_000003	ChIP_macs2_peak_434	396432	396940	509	1.97727	ID=AFUB_035330	description=Ortholog(s) have role in positive regulation of sexual sporulation resulting in formation of a cellular spore%2C mating%2C fungal-type cell wall organization
scf_000003	ChIP_macs2_peak_435	397095	399602	2508	3.89403	ID=AFUB_035340	description=Protein of unknown function
scf_000003	ChIP_macs2_peak_436	400013	400548	536	2.89567	ID=AFUB_035340	description=Protein of unknown function
scf_000003	ChIP_macs2_peak_437	425732	426823	1092	3.7414	ID=AFUB_035430	description=Protein of unknown function
scf_000003	ChIP_macs2_peak_438	505830	506924	1095	2.21112	ID=AFUB_035760	description=unspecified product
scf_000003	ChIP_macs2_peak_439	565863	566702	840	2.08749	ID=AFUB_036030	description=Protein of unknown function
scf_000003	ChIP_macs2_peak_440	567386	568006	621	2.41866	ID=AFUB_036040	description=Protein of unknown function
scf_000003	ChIP_macs2_peak_441	581096	581866	771	1.83645	ID=AFUB_036090	description=Protein of unknown function
scf_000003	ChIP_macs2_peak_442	582234	583084	851	2.32904	ID=AFUB_036100	description=Protein of unknown function
scf_000003	ChIP_macs2_peak_443	687803	688457	655	3.33154	ID=AFUB_036460	description=Protein of unknown function
scf_000003	ChIP_macs2_peak_444	734628	735290	663	1.94113	ID=AFUB_036600	description=Has domain(s) with predicted transmembrane transporter activity%2C role in transmembrane transport and integral to membrane localization
scf_000003	ChIP_macs2_peak_445	739113	740655	1543	4.59956	ID=AFUB_036620	description=Has domain(s) with predicted allantoicase activity and role in allantoin catabolic process
scf_000003	ChIP_macs2_peak_446	750346	750834	489	2.25697	ID=AFUB_036640	description=Has domain(s) with predicted phosphorelay sensor kinase%2C phosphorelay response regulator%2C ATP binding activity%2C role in phosphorylation%2C phosphorelay signal transduction system%2C regulation of transcription%2C DNA-dependent and membrane localization
scf_000003	ChIP_macs2_peak_447	755852	756146	295	1.98788	ID=AFUB_036640	description=Has domain(s) with predicted phosphorelay sensor kinase%2C phosphorelay response regulator%2C ATP binding activity%2C role in phosphorylation%2C phosphorelay signal transduction system%2C regulation of transcription%2C DNA-dependent and membrane localization
scf_000003	ChIP_macs2_peak_448	780862	781278	417	1.90447	ID=AFUB_036710	description=Protein of unknown function
scf_000003	ChIP_macs2_peak_449	781529	781829	301	2.07447	ID=AFUB_036720	description=Has domain(s) with predicted protein binding activity
scf_000003	ChIP_macs2_peak_450	860466	860896	431	2.04056	ID=AFUB_036990	description=Has domain(s) with predicted protein binding%2C zinc ion binding activity
scf_000003	ChIP_macs2_peak_451	918857	919330	474	2.12627	ID=AFUB_037210	description=Ortholog(s) have transcription regulatory region DNA binding%2C sequence-specific DNA binding activity and cytoplasm%2C nucleus localization
scf_000003	ChIP_macs2_peak_452	935319	936358	1040	3.18296	ID=AFUB_037270	description=Has domain(s) with predicted lyase activity and role in metabolic process
scf_000003	ChIP_macs2_peak_453	969164	970090	927	1.82851	ID=AFUB_037400	description=Has domain(s) with predicted substrate-specific transmembrane transporter activity%2C role in transmembrane transport and integral to membrane localization
scf_000003	ChIP_macs2_peak_454	991676	994315	2640	3.61747	ID=AFUB_037470	description=Protein of unknown function
scf_000003	ChIP_macs2_peak_455	994610	994942	333	1.79892	ID=AFUB_037480	description=Ortholog(s) have intracellular localization
scf_000003	ChIP_macs2_peak_456	997760	998520	761	2.13048	ID=AFUB_037490	description=Has domain(s) with predicted ubiquitin thiolesterase activity and role in ubiquitin-dependent protein catabolic process
scf_000003	ChIP_macs2_peak_457	998909	999482	574	2.28648	ID=AFUB_037490	description=Has domain(s) with predicted ubiquitin thiolesterase activity and role in ubiquitin-dependent protein catabolic process
scf_000003	ChIP_macs2_peak_458	1015071	1015892	822	2.29804	ID=AFUB_037560	description=Has domain(s) with predicted protein binding activity
scf_000003	ChIP_macs2_peak_459	1066740	1067192	453	2.26173	ID=AFUB_037730	description=Has domain(s) with predicted carbon-nitrogen ligase activity%2C with glutamine as amido-N-donor activity
scf_000003	ChIP_macs2_peak_460	1072010	1072476	467	2.3232	ID=AFUB_037750	description=Protein of unknown function
scf_000003	ChIP_macs2_peak_461	1098528	1099828	1301	2.10289	ID=AFUB_037840	description=Ortholog(s) have role in purine nucleobase catabolic process
scf_000003	ChIP_macs2_peak_462	1133086	1133632	547	2.55493	ID=AFUB_037970	description=Protein of unknown function
scf_000003	ChIP_macs2_peak_463	1134329	1134618	290	1.99096	ID=AFUB_037970	description=Protein of unknown function
scf_000003	ChIP_macs2_peak_464	1139005	1139393	389	2.03478	ID=AFUB_037970	description=Protein of unknown function
scf_000003	ChIP_macs2_peak_465	1140094	1141054	961	3.51636	ID=AFUB_037970	description=Protein of unknown function
scf_000003	ChIP_macs2_peak_466	1143178	1143470	293	2.1596	ID=AFUB_037970	description=Protein of unknown function
scf_000003	ChIP_macs2_peak_467	1212847	1213248	402	1.75818	ID=AFUB_038170	description=Ortholog(s) have role in asexual sporulation resulting in formation of a cellular spore%2C cellular response to heat and cell septum%2C cell surface localization
scf_000003	ChIP_macs2_peak_468	1221592	1223600	2009	4.96988	ID=AFUB_038200	description=Ortholog(s) have sequence-specific DNA binding%2C double-stranded DNA binding activity
scf_000003	ChIP_macs2_peak_469	1224029	1224815	787	2.19408	ID=AFUB_038200	description=Ortholog(s) have sequence-specific DNA binding%2C double-stranded DNA binding activity
scf_000003	ChIP_macs2_peak_470	1270254	1270662	409	2.17622	ID=AFUB_038370	description=Has domain(s) with predicted aldehyde-lyase activity and role in carbohydrate metabolic process
scf_000003	ChIP_macs2_peak_471	1341246	1341796	551	1.94615	ID=AFUB_038620	description=Has domain(s) with predicted nucleotide binding%2C oxidoreductase activity and role in metabolic process
scf_000003	ChIP_macs2_peak_472	1344891	1346469	1579	4.61893	ID=AFUB_038630	description=Has domain(s) with predicted protein serine/threonine kinase%2C ATP binding activity and role in protein phosphorylation
scf_000003	ChIP_macs2_peak_473	1346702	1347615	914	2.73661	ID=AFUB_038640	description=Has domain(s) with predicted protein serine/threonine kinase%2C ATP binding activity and role in protein phosphorylation
scf_000003	ChIP_macs2_peak_474	1396836	1399343	2508	5.01987	ID=AFUB_038840	description=Ortholog(s) have acetolactate synthase activity and role in branched-chain amino acid biosynthetic process
scf_000003	ChIP_macs2_peak_475	1399851	1401295	1445	1.90441	ID=AFUB_038850	description=Ortholog(s) have role in galactose catabolic process
scf_000003	ChIP_macs2_peak_476	1452749	1453197	449	2.28604	ID=AFUB_039020	description=Protein of unknown function
scf_000003	ChIP_macs2_peak_477	1453505	1454376	872	1.98465	ID=AFUB_039030	description=Protein of unknown function
scf_000003	ChIP_macs2_peak_478	1456590	1457202	613	2.19432	ID=AFUB_039040	description=Ortholog(s) have extracellular region localization
scf_000003	ChIP_macs2_peak_479	1459918	1460500	583	1.86506	ID=AFUB_039050	description=Has domain(s) with predicted DNA binding activity and role in DNA-dependent transcription%2C initiation
scf_000003	ChIP_macs2_peak_480	1461081	1462092	1012	2.2725	ID=AFUB_039050	description=Has domain(s) with predicted DNA binding activity and role in DNA-dependent transcription%2C initiation
scf_000003	ChIP_macs2_peak_481	1462508	1463808	1301	3.14837	ID=AFUB_039060	description=Has domain(s) with predicted electron-transferring-flavoprotein dehydrogenase activity and role in oxidation-reduction process
scf_000003	ChIP_macs2_peak_482	1487936	1488832	897	2.83481	ID=AFUB_039140	description=Has domain(s) with predicted protein kinase binding activity and role in regulation of cyclin-dependent protein serine/threonine kinase activity
scf_000003	ChIP_macs2_peak_483	1508758	1509257	500	1.83706	ID=AFUB_039200	description=Protein of unknown function
scf_000003	ChIP_macs2_peak_484	1509431	1512250	2820	3.04148	ID=AFUB_039200	description=Protein of unknown function
scf_000003	ChIP_macs2_peak_485	1555262	1555822	561	1.81839	ID=AFUB_039350	description=Ortholog(s) have role in negative regulation by symbiont of host inflammatory response
scf_000003	ChIP_macs2_peak_486	1589921	1590701	781	2.20914	ID=AFUB_039470	description=Has domain(s) with predicted zinc ion binding activity%2C role in ER to Golgi vesicle-mediated transport%2C intracellular protein transport and COPII vesicle coat localization
scf_000003	ChIP_macs2_peak_487	1603903	1604246	344	2.10289	ID=AFUB_039500	description=Has domain(s) with predicted sequence-specific DNA binding RNA polymerase II transcription factor%2C zinc ion binding activity%2C role in regulation of transcription%2C DNA-dependent and nucleus localization
scf_000003	ChIP_macs2_peak_488	1604473	1606579	2107	3.25907	ID=AFUB_039510	description=Protein of unknown function
scf_000003	ChIP_macs2_peak_489	1615039	1615729	691	1.9047	ID=AFUB_039540	description=Has domain(s) with predicted ATP binding%2C asparagine-tRNA ligase activity%2C role in asparaginyl-tRNA aminoacylation and cytoplasm localization
scf_000003	ChIP_macs2_peak_490	1616547	1618175	1629	3.23697	ID=AFUB_039540	description=Has domain(s) with predicted ATP binding%2C asparagine-tRNA ligase activity%2C role in asparaginyl-tRNA aminoacylation and cytoplasm localization
scf_000003	ChIP_macs2_peak_491	1690515	1693371	2857	3.28057	ID=AFUB_039810	description=Has domain(s) with predicted glycine hydroxymethyltransferase%2C pyridoxal phosphate binding activity and role in glycine metabolic process%2C L-serine metabolic process
scf_000003	ChIP_macs2_peak_492	1729672	1730070	399	1.9329	ID=AFUB_040010	description=Protein of unknown function
scf_000003	ChIP_macs2_peak_493	1756143	1756465	323	1.75697	ID=AFUB_040130	description=Has domain(s) with predicted threonine synthase activity and role in threonine biosynthetic process
scf_000003	ChIP_macs2_peak_494	1761309	1761732	424	2.00017	ID=AFUB_040150	description=Has domain(s) with predicted catalytic activity
scf_000003	ChIP_macs2_peak_495	1823428	1823905	478	2.18217	ID=AFUB_040400	description=Protein of unknown function
scf_000003	ChIP_macs2_peak_496	1831303	1832915	1613	2.44754	ID=AFUB_040430	description=Ortholog(s) have extracellular region%2C mitochondrion%2C peroxisome localization
scf_000003	ChIP_macs2_peak_497	1833159	1833683	525	1.87258	ID=AFUB_040440	description=Has domain(s) with predicted methylenetetrahydrofolate dehydrogenase (NADP+)%2C formate-tetrahydrofolate ligase%2C ATP binding activity and role in oxidation-reduction process%2C folic acid-containing compound biosynthetic process
scf_000003	ChIP_macs2_peak_498	1842013	1842366	354	2.2674	ID=AFUB_040480	description=Has domain(s) with predicted protein binding activity
scf_000003	ChIP_macs2_peak_499	1842753	1844226	1474	2.19726	ID=AFUB_040480	description=Has domain(s) with predicted protein binding activity
scf_000003	ChIP_macs2_peak_500	1879141	1881462	2322	3.22177	ID=AFUB_040620	description=Ortholog(s) have glucose-6-phosphate dehydrogenase activity and intracellular localization
scf_000003	ChIP_macs2_peak_501	1948247	1949134	888	2.482	ID=AFUB_040900	description=Protein of unknown function
scf_000003	ChIP_macs2_peak_502	1962998	1963467	470	1.9397	ID=AFUB_040970	description=Has domain(s) with predicted catalytic activity and role in metabolic process
scf_000003	ChIP_macs2_peak_503	1963866	1964185	320	2.05352	ID=AFUB_040980	description=Protein of unknown function
scf_000003	ChIP_macs2_peak_504	1969891	1970296	406	1.73183	ID=AFUB_041000	description=Protein of unknown function
scf_000003	ChIP_macs2_peak_505	1970725	1972402	1678	3.08427	ID=AFUB_041010	description=Has domain(s) with predicted ATP binding%2C protein tyrosine kinase activity and role in protein phosphorylation
scf_000003	ChIP_macs2_peak_506	1986471	1989274	2804	3.87281	ID=AFUB_041060	description=Ortholog(s) have role in nitrogen utilization%2C positive regulation of transcription from RNA polymerase II promoter and nucleus localization
scf_000003	ChIP_macs2_peak_507	2002026	2003040	1015	2.37986	ID=AFUB_041100	description=Ortholog(s) have sequence-specific DNA binding activity
scf_000003	ChIP_macs2_peak_508	2029223	2029543	321	1.64841	ID=AFUB_041179	description=Protein of unknown function
scf_000003	ChIP_macs2_peak_509	2048170	2049664	1495	2.04658	ID=AFUB_041210	description=Ortholog(s) have UDP-glucose 4-epimerase%2C UDP-N-acetylglucosamine 4-epimerase activity and role in galactose metabolic process
scf_000003	ChIP_macs2_peak_510	2051489	2051988	500	2.22939	ID=AFUB_041230	description=Protein of unknown function
scf_000003	ChIP_macs2_peak_511	2053292	2054597	1306	3.41372	ID=AFUB_041230	description=Protein of unknown function
scf_000003	ChIP_macs2_peak_512	2054803	2055639	837	2.81789	ID=AFUB_041240	description=Ortholog(s) have extracellular region localization
scf_000003	ChIP_macs2_peak_513	2058357	2059677	1321	2.52763	ID=AFUB_041250	description=Has domain(s) with predicted role in biosynthetic process
scf_000003	ChIP_macs2_peak_514	2084225	2084538	314	1.90307	ID=AFUB_041320	description=Ortholog(s) have role in arginine metabolic process
scf_000003	ChIP_macs2_peak_515	2084868	2085398	531	1.80248	ID=AFUB_041320	description=Ortholog(s) have role in arginine metabolic process
scf_000003	ChIP_macs2_peak_516	2118254	2118808	555	2.25874	ID=AFUB_041460	description=Ortholog(s) have role in proton transport
scf_000003	ChIP_macs2_peak_517	2119117	2121757	2641	4.93307	ID=AFUB_041460	description=Ortholog(s) have role in proton transport
scf_000003	ChIP_macs2_peak_518	2121921	2127360	5440	5.32103	ID=AFUB_041470	description=Protein of unknown function
scf_000003	ChIP_macs2_peak_519	2152173	2152626	454	2.07509	ID=AFUB_041570	description=Protein of unknown function
scf_000003	ChIP_macs2_peak_520	2152912	2153460	549	2.11081	ID=AFUB_041580	description=Protein of unknown function
scf_000003	ChIP_macs2_peak_521	2341767	2343229	1463	2.89748	ID=AFUB_042200	description=Has domain(s) with predicted guanyl-nucleotide exchange factor activity%2C role in small GTPase mediated signal transduction and intracellular localization
scf_000003	ChIP_macs2_peak_522	2344127	2344432	306	1.97555	ID=AFUB_042210	description=Ortholog(s) have extracellular region localization
scf_000003	ChIP_macs2_peak_523	2347285	2348445	1161	2.65285	ID=AFUB_042220	description=Has domain(s) with predicted aspartate-semialdehyde dehydrogenase%2C NAD binding%2C N-acetyl-gamma-glutamyl-phosphate reductase%2C NADP binding%2C protein dimerization activity and cytoplasm localization
scf_000003	ChIP_macs2_peak_524	2380908	2382560	1653	2.298	ID=AFUB_042340	description=Protein of unknown function
scf_000003	ChIP_macs2_peak_525	2382845	2384369	1525	3.59126	ID=AFUB_042340	description=Protein of unknown function
scf_000003	ChIP_macs2_peak_526	2384686	2385464	779	2.0548	ID=AFUB_042340	description=Protein of unknown function
scf_000003	ChIP_macs2_peak_527	2386486	2388030	1545	2.81102	ID=AFUB_042350	description=Ortholog(s) have role in cleistothecium development and COP9 signalosome localization
scf_000003	ChIP_macs2_peak_528	2388189	2389284	1096	2.71622	ID=AFUB_042350	description=Ortholog(s) have role in cleistothecium development and COP9 signalosome localization
scf_000003	ChIP_macs2_peak_529	2424217	2424508	292	1.97664	ID=AFUB_042510	description=Ortholog(s) have phosphoadenylyl-sulfate reductase (thioredoxin) activity and role in sulfate assimilation
scf_000003	ChIP_macs2_peak_530	2501052	2501600	549	1.64191	ID=AFUB_042820	description=Has domain(s) with predicted RNA polymerase II transcription cofactor activity%2C role in regulation of transcription from RNA polymerase II promoter and mediator complex localization
scf_000003	ChIP_macs2_peak_531	2567457	2567912	456	1.64841	ID=AFUB_043030	description=Protein of unknown function
scf_000003	ChIP_macs2_peak_532	2638284	2639536	1253	3.12748	ID=AFUB_043270	description=Has domain(s) with predicted sequence-specific DNA binding RNA polymerase II transcription factor%2C zinc ion binding activity%2C role in regulation of transcription%2C DNA-dependent and nucleus localization
scf_000003	ChIP_macs2_peak_533	2641432	2646918	5487	4.32267	ID=AFUB_043280	description=Ortholog(s) have extracellular region localization
scf_000003	ChIP_macs2_peak_534	2672683	2672982	300	1.82851	ID=AFUB_043350	description=Ortholog(s) have role in asexual sporulation resulting in formation of a cellular spore%2C pathogenesis%2C fungal-type cell wall organization%2C cellular response to heat%2C hyphal growth
scf_000003	ChIP_macs2_peak_535	2724458	2725847	1390	3.16215	ID=AFUB_043510	description=Protein of unknown function
scf_000003	ChIP_macs2_peak_536	2727018	2727386	369	1.90488	ID=AFUB_043520	description=Ortholog(s) have cystathionine gamma-synthase activity
scf_000003	ChIP_macs2_peak_537	2748322	2749314	993	2.22125	ID=AFUB_043610	description=Has domain(s) with predicted protein-L-isoaspartate (D-aspartate) O-methyltransferase activity and role in cellular protein modification process
scf_000003	ChIP_macs2_peak_538	2957199	2957553	355	2.17576	ID=AFUB_044200	description=Has domain(s) with predicted role in lipid metabolic process
scf_000003	ChIP_macs2_peak_539	3016035	3016797	763	2.1603	ID=AFUB_044390	description=Protein of unknown function
scf_000003	ChIP_macs2_peak_540	3024772	3025061	290	1.86506	ID=AFUB_044430	description=Protein of unknown function
scf_000003	ChIP_macs2_peak_541	3025600	3026110	511	2.65188	ID=AFUB_044430	description=Protein of unknown function
scf_000003	ChIP_macs2_peak_542	3034270	3035037	768	2.81806	ID=AFUB_044450	description=Has domain(s) with predicted substrate-specific transmembrane transporter activity%2C role in transmembrane transport and integral to membrane localization
scf_000003	ChIP_macs2_peak_543	3047586	3053272	5687	5.11795	ID=AFUB_044470	description=Has domain(s) with predicted ATP binding%2C ATPase activity%2C coupled to transmembrane movement of substances activity%2C role in transmembrane transport and integral to membrane localization
scf_000003	ChIP_macs2_peak_544	3053429	3053894	466	2.43825	ID=AFUB_044500	description=Ortholog(s) have role in ferric triacetylfusarinine C transport
scf_000003	ChIP_macs2_peak_545	3144740	3145057	318	2.09292	ID=AFUB_044610	description=Has domain(s) with predicted cellulase activity and role in polysaccharide catabolic process
scf_000003	ChIP_macs2_peak_546	3190157	3191180	1024	2.15798	ID=AFUB_044800	description=Has domain(s) with predicted nucleotide binding%2C oxidoreductase activity and role in metabolic process
scf_000003	ChIP_macs2_peak_547	3191994	3194961	2968	3.99722	ID=AFUB_044810	description=Ortholog(s) have role in ferric triacetylfusarinine C transport
scf_000003	ChIP_macs2_peak_548	3204680	3210261	5582	5.02575	ID=AFUB_044830	description=Ortholog(s) have role in N'%2CN''%2CN'''-triacetylfusarinine C biosynthetic process%2C ergosterol biosynthetic process
scf_000003	ChIP_macs2_peak_549	3210462	3211007	546	1.68942	ID=AFUB_044860	description=Ortholog(s) have hydrolase activity%2C acting on ester bonds activity%2C role in siderophore catabolic process and intracellular localization
scf_000003	ChIP_macs2_peak_550	3223484	3223773	290	1.87043	ID=AFUB_044920	description=Has domain(s) with predicted role in transmembrane transport and integral to membrane localization
scf_000003	ChIP_macs2_peak_551	3239973	3240677	705	2.10056	ID=AFUB_044990	description=Protein of unknown function
scf_000003	ChIP_macs2_peak_552	3485888	3486571	684	2.61257	ID=AFUB_045800	description=Has domain(s) with predicted role in transmembrane transport and integral to membrane localization
scf_000003	ChIP_macs2_peak_553	3551619	3552597	979	2.88806	ID=AFUB_046050	description=Ortholog(s) have alpha%2Calpha-trehalase activity%2C role in trehalose catabolic process and extracellular region%2C spore wall localization
scf_000003	ChIP_macs2_peak_554	3552788	3553124	337	1.89274	ID=AFUB_046060	description=Ortholog(s) have catalase activity%2C role in hydrogen peroxide catabolic process and intracellular%2C cell surface%2C extracellular region localization
scf_000003	ChIP_macs2_peak_555	3640439	3640756	318	2.19432	ID=AFUB_046470	description=Has domain(s) with predicted role in transmembrane transport and integral to membrane localization
scf_000003	ChIP_macs2_peak_556	3715922	3717571	1650	2.74016	ID=AFUB_046820	description=Protein of unknown function
scf_000003	ChIP_macs2_peak_557	3717778	3719330	1553	4.04291	ID=AFUB_046830	description=Ortholog(s) have role in oxidation-reduction process%2C conidiophore development and intracellular localization
scf_000003	ChIP_macs2_peak_558	3905851	3909013	3163	5.16861	ID=AFUB_047490	description=Ortholog(s) have role in melanin metabolic process%2C growth of symbiont in host%2C cellular response to drug%2C (1->3)-alpha-glucan biosynthetic process%2C spore germination and fungal-type cell wall localization
scf_000003	ChIP_macs2_peak_559	3913511	3914298	788	2.22003	ID=AFUB_047510	description=Protein of unknown function
scf_000003	ChIP_macs2_peak_560	3914488	3915305	818	3.89355	ID=AFUB_047520	description=Has domain(s) with predicted N-acetyltransferase activity
scf_000003	ChIP_macs2_peak_561	4034258	4034976	719	3.59096	ID=AFUB_048020	description=Has domain(s) with predicted protein binding activity
scf_000004	ChIP_macs2_peak_562	95019	95424	406	1.67471	ID=AFUB_049070	description=Ortholog(s) have extracellular region localization
scf_000004	ChIP_macs2_peak_563	126278	126932	655	2.2735	ID=AFUB_049170	description=Protein of unknown function
scf_000004	ChIP_macs2_peak_564	127245	127541	297	2.25737	ID=AFUB_049180	description=Has domain(s) with predicted amino acid transmembrane transporter activity%2C role in amino acid transmembrane transport and membrane localization
scf_000004	ChIP_macs2_peak_565	376910	377279	370	1.96836	ID=AFUB_050270	description=Has domain(s) with predicted role in peptidyl-lysine modification to hypusine
scf_000004	ChIP_macs2_peak_566	424902	425355	454	2.57103	ID=AFUB_050450	description=Protein of unknown function
scf_000004	ChIP_macs2_peak_567	425612	426552	941	2.38055	ID=AFUB_050460	description=Has domain(s) with predicted nucleic acid binding%2C nucleotide binding activity
scf_000004	ChIP_macs2_peak_568	436403	438126	1724	2.28459	ID=AFUB_050490	description=Ortholog(s) have glyceraldehyde-3-phosphate dehydrogenase (NAD+) (phosphorylating) activity and intracellular%2C extracellular region%2C membrane localization
scf_000004	ChIP_macs2_peak_569	439108	439512	405	1.80916	ID=AFUB_050490	description=Ortholog(s) have glyceraldehyde-3-phosphate dehydrogenase (NAD+) (phosphorylating) activity and intracellular%2C extracellular region%2C membrane localization
scf_000004	ChIP_macs2_peak_570	493101	493475	375	2.44095	ID=AFUB_050710	description=Ortholog(s) have role in cellular amino acid biosynthetic process
scf_000004	ChIP_macs2_peak_571	504579	505809	1231	2.5285	ID=AFUB_050760	description=Has domain(s) with predicted flavin adenine dinucleotide binding%2C UDP-N-acetylmuramate dehydrogenase activity and role in oxidation-reduction process
scf_000004	ChIP_macs2_peak_572	527071	527607	537	2.93936	ID=AFUB_050820	description=Has domain(s) with predicted potassium ion transmembrane transporter activity%2C role in potassium ion transmembrane transport and integral to membrane localization
scf_000004	ChIP_macs2_peak_573	571471	572314	844	2.02648	ID=AFUB_051000	description=Ortholog(s) have intracellular localization
scf_000004	ChIP_macs2_peak_574	654684	655227	544	1.94433	ID=AFUB_051280	description=Has domain(s) with predicted cytochrome-c oxidase activity and mitochondrial inner membrane localization
scf_000004	ChIP_macs2_peak_575	678800	681547	2748	4.24339	ID=AFUB_051340	description=Ortholog(s) have role in conidium formation%2C negative regulation of conidium formation
scf_000004	ChIP_macs2_peak_576	685347	686186	840	2.0509	ID=AFUB_051360	description=Has domain(s) with predicted substrate-specific transmembrane transporter activity%2C role in transmembrane transport and integral to membrane localization
scf_000004	ChIP_macs2_peak_577	686834	687281	448	1.87432	ID=AFUB_051370	description=Protein of unknown function
scf_000004	ChIP_macs2_peak_578	689412	690133	722	2.29261	ID=AFUB_051380	description=Protein of unknown function
scf_000004	ChIP_macs2_peak_579	705363	706627	1265	3.25242	ID=AFUB_051440	description=Ortholog(s) have NAD+ binding activity%2C role in nitrogen catabolite repression of transcription from RNA polymerase II promoter and nucleus localization
scf_000004	ChIP_macs2_peak_580	706785	707560	776	2.0065	ID=AFUB_051440	description=Ortholog(s) have NAD+ binding activity%2C role in nitrogen catabolite repression of transcription from RNA polymerase II promoter and nucleus localization
scf_000004	ChIP_macs2_peak_581	707903	710562	2660	3.07988	ID=AFUB_051450	description=Has domain(s) with predicted protein binding activity and role in cellular amino acid metabolic process
scf_000004	ChIP_macs2_peak_582	716664	717154	491	1.82851	ID=AFUB_051460	description=Has domain(s) with predicted amino acid transmembrane transporter activity%2C role in amino acid transmembrane transport and membrane localization
scf_000004	ChIP_macs2_peak_583	758164	758549	386	2.26454	ID=AFUB_051560	description=Has domain(s) with predicted role in mRNA splicing%2C via spliceosome and spliceosomal complex localization
scf_000004	ChIP_macs2_peak_584	762705	763444	740	2.16678	ID=AFUB_051580	description=Has domain(s) with predicted protein binding activity
scf_000004	ChIP_macs2_peak_585	823722	824011	290	1.8839	ID=AFUB_051820	description=Protein of unknown function
scf_000004	ChIP_macs2_peak_586	844457	845030	574	2.41468	ID=AFUB_051900	description=Has domain(s) with predicted flavin adenine dinucleotide binding%2C N%2CN-dimethylaniline monooxygenase%2C NADP binding activity%2C role in oxidation-reduction process and intrinsic to endoplasmic reticulum membrane localization
scf_000004	ChIP_macs2_peak_587	902650	903119	470	1.7685	ID=AFUB_052130	description=Has domain(s) with predicted protein binding activity
scf_000004	ChIP_macs2_peak_588	927567	928459	893	2.71487	ID=AFUB_052230	description=Protein of unknown function
scf_000004	ChIP_macs2_peak_589	935745	936921	1177	2.26311	ID=AFUB_052250	description=Has domain(s) with predicted catalytic activity and role in metabolic process
scf_000004	ChIP_macs2_peak_590	943102	944381	1280	2.21827	ID=AFUB_052270	description=Ortholog(s) have chitinase activity and role in autolysis
scf_000004	ChIP_macs2_peak_591	951128	951456	329	1.83208	ID=AFUB_052310	description=Has domain(s) with predicted role in transmembrane transport and membrane localization
scf_000004	ChIP_macs2_peak_592	973756	976668	2913	3.12446	ID=AFUB_052420	description=Ortholog(s) have role in N'%2CN''%2CN'''-triacetylfusarinine C biosynthetic process%2C cellular iron ion homeostasis%2C ferricrocin biosynthetic process%2C pathogenesis%2C negative regulation of iron ion transport%2C cellular response to iron ion starvation
scf_000004	ChIP_macs2_peak_593	1010804	1011205	402	2.19953	ID=AFUB_052560	description=Protein of unknown function
scf_000004	ChIP_macs2_peak_594	1055193	1055761	569	1.96753	ID=AFUB_052740	description=Protein of unknown function
scf_000004	ChIP_macs2_peak_595	1056309	1057370	1062	3.94151	ID=AFUB_052740	description=Protein of unknown function
scf_000004	ChIP_macs2_peak_596	1059136	1059882	747	2.95452	ID=AFUB_052750	description=Ortholog(s) have citrate (Si)-synthase activity and mitochondrion localization
scf_000004	ChIP_macs2_peak_597	1181203	1181547	345	2.43324	ID=AFUB_053040	description=Ortholog(s) have role in asexual sporulation resulting in formation of a cellular spore%2C pathogenesis%2C negative regulation of asexual sporulation resulting in formation of a cellular spore
scf_000004	ChIP_macs2_peak_598	1182806	1184632	1827	3.44022	ID=AFUB_053050	description=Has domain(s) with predicted ATP binding%2C serine-tRNA ligase activity%2C role in seryl-tRNA aminoacylation and cytoplasm localization
scf_000004	ChIP_macs2_peak_599	1277118	1277966	849	2.64612	ID=AFUB_053400	description=Has domain(s) with predicted protein binding activity
scf_000004	ChIP_macs2_peak_600	1279429	1280174	746	2.40108	ID=AFUB_053410	description=Has domain(s) with predicted protein binding activity
scf_000004	ChIP_macs2_peak_601	1309188	1309511	324	2.32344	ID=AFUB_053500	description=Ortholog(s) have role in cellular calcium ion homeostasis
scf_000004	ChIP_macs2_peak_602	1384722	1385210	489	2.16994	ID=AFUB_053740	description=Ortholog(s) have role in regulation of secondary metabolite biosynthetic process%2C negative regulation of transcription from RNA polymerase II promoter%2C sporocarp development involved in sexual reproduction
scf_000004	ChIP_macs2_peak_603	1385950	1386445	496	2.64809	ID=AFUB_053740	description=Ortholog(s) have role in regulation of secondary metabolite biosynthetic process%2C negative regulation of transcription from RNA polymerase II promoter%2C sporocarp development involved in sexual reproduction
scf_000004	ChIP_macs2_peak_604	1401105	1403268	2164	2.86199	ID=AFUB_053790	description=Has domain(s) with predicted ATP binding%2C DNA binding%2C helicase activity
scf_000004	ChIP_macs2_peak_605	1408948	1409901	954	3.84706	ID=AFUB_053790	description=Has domain(s) with predicted ATP binding%2C DNA binding%2C helicase activity
scf_000004	ChIP_macs2_peak_606	1479839	1483292	3454	7.50767	ID=AFUB_054020	description=Has domain(s) with predicted ATP binding%2C protein tyrosine kinase activity and role in protein phosphorylation
scf_000004	ChIP_macs2_peak_607	1510777	1511665	889	2.60993	ID=AFUB_054120	description=Protein of unknown function
scf_000004	ChIP_macs2_peak_608	1574613	1576145	1533	4.19472	ID=AFUB_054340	description=Has domain(s) with predicted role in glutamine catabolic process%2C carbamoyl phosphate biosynthetic process
scf_000004	ChIP_macs2_peak_609	1576448	1577279	832	1.61586	ID=AFUB_054350	description=Protein of unknown function
scf_000004	ChIP_macs2_peak_610	1711634	1712946	1313	2.20052	ID=AFUB_054840	description=Has domain(s) with predicted FMN binding%2C iron ion binding%2C oxidoreductase activity and role in oxidation-reduction process
scf_000004	ChIP_macs2_peak_611	1713607	1714487	881	2.69131	ID=AFUB_054840	description=Has domain(s) with predicted FMN binding%2C iron ion binding%2C oxidoreductase activity and role in oxidation-reduction process
scf_000004	ChIP_macs2_peak_612	1799968	1801832	1865	2.71983	ID=AFUB_055140	description=Has domain(s) with predicted role in phosphatidylinositol phosphorylation%2C phosphatidylinositol dephosphorylation
scf_000004	ChIP_macs2_peak_613	1835322	1835762	441	1.84964	ID=AFUB_055280	description=Ortholog(s) have role in heme biosynthetic process
scf_000004	ChIP_macs2_peak_614	1838758	1839145	388	2.57341	ID=AFUB_055300	description=Protein of unknown function
scf_000004	ChIP_macs2_peak_615	1842347	1842662	316	1.97772	ID=AFUB_055310	description=Ortholog(s) have role in cellular response to drug
scf_000004	ChIP_macs2_peak_616	1851027	1851689	663	2.44156	ID=AFUB_055320	description=Ortholog(s) have role in deadenylation-independent decapping of nuclear-transcribed mRNA%2C cytoplasmic mRNA processing body assembly%2C mRNA 3-prime -end processing
scf_000004	ChIP_macs2_peak_617	1853718	1854125	408	2.30666	ID=AFUB_055330	description=Protein of unknown function
scf_000004	ChIP_macs2_peak_618	1860807	1861469	663	2.01901	ID=AFUB_055360	description=Protein of unknown function
scf_000004	ChIP_macs2_peak_619	1911151	1911591	441	2.3116	ID=AFUB_055500	description=Has domain(s) with predicted ATP binding%2C ATPase activity%2C coupled to transmembrane movement of substances activity%2C role in transmembrane transport and integral to membrane localization
scf_000004	ChIP_macs2_peak_620	1911839	1912720	882	1.99136	ID=AFUB_055500	description=Has domain(s) with predicted ATP binding%2C ATPase activity%2C coupled to transmembrane movement of substances activity%2C role in transmembrane transport and integral to membrane localization
scf_000004	ChIP_macs2_peak_621	1950506	1951247	742	1.84286	ID=AFUB_055620	description=Ortholog(s) have role in pyridoxine biosynthetic process and extracellular region localization
scf_000004	ChIP_macs2_peak_622	1954302	1955207	906	2.54734	ID=AFUB_055650	description=Ortholog(s) have role in ornithine biosynthetic process
scf_000004	ChIP_macs2_peak_623	1976771	1977452	682	2.06102	ID=AFUB_055740	description=Protein of unknown function
scf_000004	ChIP_macs2_peak_624	1984208	1984578	371	2.35053	ID=AFUB_055750	description=Protein of unknown function
scf_000004	ChIP_macs2_peak_625	2094157	2094656	500	2.23097	ID=AFUB_056180	description=Protein of unknown function
scf_000004	ChIP_macs2_peak_626	2122361	2122774	414	1.89091	ID=AFUB_056260	description=Protein of unknown function
scf_000004	ChIP_macs2_peak_627	2128891	2129342	452	1.70713	ID=AFUB_056280	description=Protein of unknown function
scf_000004	ChIP_macs2_peak_628	2133510	2136187	2678	3.24969	ID=AFUB_056290	description=Protein of unknown function
scf_000004	ChIP_macs2_peak_629	2137008	2138292	1285	2.27044	ID=AFUB_056290	description=Protein of unknown function
scf_000004	ChIP_macs2_peak_630	2138508	2141486	2979	2.74179	ID=AFUB_056300	description=Protein of unknown function
scf_000004	ChIP_macs2_peak_631	2143846	2144601	756	2.49391	ID=AFUB_056300	description=Protein of unknown function
scf_000004	ChIP_macs2_peak_632	2163171	2164077	907	2.57425	ID=AFUB_056350	description=Protein of unknown function
scf_000004	ChIP_macs2_peak_633	2164257	2165730	1474	2.14652	ID=AFUB_056360	description=Ortholog(s) have role in response to wounding and porous cell septum localization
scf_000004	ChIP_macs2_peak_634	2179664	2181941	2278	4.79089	ID=AFUB_056420	description=Ortholog(s) have homoaconitate hydratase activity and role in lysine biosynthetic process via aminoadipic acid
scf_000004	ChIP_macs2_peak_635	2182404	2182935	532	2.15296	ID=AFUB_056420	description=Ortholog(s) have homoaconitate hydratase activity and role in lysine biosynthetic process via aminoadipic acid
scf_000004	ChIP_macs2_peak_636	2207728	2208515	788	2.2763	ID=AFUB_056530	description=Protein of unknown function
scf_000004	ChIP_macs2_peak_637	2208686	2209399	714	2.38055	ID=AFUB_056540	description=Has domain(s) with predicted damaged DNA binding%2C DNA-directed DNA polymerase activity and role in DNA repair
scf_000004	ChIP_macs2_peak_638	2265574	2266114	541	2.08599	ID=AFUB_056750	description=Ortholog(s) have role in asexual sporulation resulting in formation of a cellular spore and intracellular localization
scf_000004	ChIP_macs2_peak_639	2302767	2303159	393	2.17247	ID=AFUB_056870	description=Ortholog(s) have cytoplasm localization
scf_000004	ChIP_macs2_peak_640	2316335	2316855	521	2.36286	ID=AFUB_056930	description=Protein of unknown function
scf_000004	ChIP_macs2_peak_641	2322906	2323911	1006	1.90435	ID=AFUB_056960	description=Protein of unknown function
scf_000004	ChIP_macs2_peak_642	2386007	2387112	1106	2.77899	ID=AFUB_057180	description=Has domain(s) with predicted heat shock protein binding activity
scf_000004	ChIP_macs2_peak_643	2479197	2479923	727	1.79184	ID=AFUB_057610	description=Protein of unknown function
scf_000004	ChIP_macs2_peak_644	2499346	2499906	561	2.27712	ID=AFUB_057720	description=Has domain(s) with predicted L-aminoadipate-semialdehyde dehydrogenase%2C nucleotide binding activity and role in metabolic process
scf_000004	ChIP_macs2_peak_645	2623101	2625183	2083	2.09836	ID=AFUB_058280	description=Protein of unknown function
scf_000004	ChIP_macs2_peak_646	2626185	2626641	457	1.52937	ID=AFUB_058280	description=Protein of unknown function
scf_000004	ChIP_macs2_peak_647	2626952	2628092	1141	4.61587	ID=AFUB_058280	description=Protein of unknown function
scf_000004	ChIP_macs2_peak_648	2702916	2707396	4481	2.52657	ID=AFUB_058530	description=Protein of unknown function
scf_000004	ChIP_macs2_peak_649	2714896	2715258	363	2.1905	ID=AFUB_058550	description=Has domain(s) with predicted sequence-specific DNA binding RNA polymerase II transcription factor%2C zinc ion binding activity%2C role in regulation of transcription%2C DNA-dependent and nucleus localization
scf_000004	ChIP_macs2_peak_650	2758927	2761658	2732	4.01541	ID=AFUB_058740	description=Has domain(s) with predicted ATP binding%2C DNA binding%2C helicase activity
scf_000004	ChIP_macs2_peak_651	2762003	2762296	294	2.17035	ID=AFUB_058760	description=Protein of unknown function
scf_000004	ChIP_macs2_peak_652	2763091	2763529	439	2.52761	ID=AFUB_058760	description=Protein of unknown function
scf_000004	ChIP_macs2_peak_653	2764332	2767633	3302	3.22838	ID=AFUB_058760	description=Protein of unknown function
scf_000004	ChIP_macs2_peak_654	2806929	2807328	400	2.4486	ID=AFUB_058890	description=Ortholog(s) have IgE binding activity and intracellular localization
scf_000004	ChIP_macs2_peak_655	2815996	2816652	657	2.31338	ID=AFUB_058910	description=Has domain(s) with predicted role in cellular metabolic process
scf_000004	ChIP_macs2_peak_656	2957210	2957948	739	3.2063	ID=AFUB_059390	description=Has domain(s) with predicted ATP binding%2C protein tyrosine kinase activity and role in protein phosphorylation
scf_000004	ChIP_macs2_peak_657	3032503	3033164	662	2.23385	ID=AFUB_059660	description=Has domain(s) with predicted protein binding%2C calcium ion binding activity
scf_000004	ChIP_macs2_peak_658	3053856	3054300	445	2.13149	ID=AFUB_059750	description=Has domain(s) with predicted mannosyltransferase activity%2C role in protein glycosylation and membrane localization
scf_000004	ChIP_macs2_peak_659	3112308	3115472	3165	5.58984	ID=AFUB_060020	description=unspecified product
scf_000004	ChIP_macs2_peak_660	3115763	3116399	637	2.05617	ID=AFUB_060040	description=Has domain(s) with predicted protein binding activity
scf_000004	ChIP_macs2_peak_661	3144164	3144763	600	2.48998	ID=AFUB_060180	description=Has domain(s) with predicted catalytic activity and role in metabolic process
scf_000004	ChIP_macs2_peak_662	3153693	3155443	1751	4.62308	ID=AFUB_060200	description=Ortholog(s) have role in protein ubiquitination
scf_000004	ChIP_macs2_peak_663	3155810	3156228	419	2.15126	ID=AFUB_060210	description=Protein of unknown function
scf_000004	ChIP_macs2_peak_664	3279039	3280748	1710	1.93838	ID=AFUB_060540	description=unspecified product
scf_000004	ChIP_macs2_peak_665	3280912	3281357	446	2.34072	ID=AFUB_060540	description=unspecified product
scf_000004	ChIP_macs2_peak_666	3281669	3281978	310	1.72371	ID=AFUB_060540	description=unspecified product
scf_000004	ChIP_macs2_peak_667	3332113	3332444	332	2.35977	ID=AFUB_060770	description=Protein of unknown function
scf_000004	ChIP_macs2_peak_668	3339159	3339860	702	2.21835	ID=AFUB_060790	description=Has domain(s) with predicted sequence-specific DNA binding RNA polymerase II transcription factor%2C zinc ion binding activity%2C role in regulation of transcription%2C DNA-dependent and nucleus localization
scf_000004	ChIP_macs2_peak_669	3353103	3354141	1039	3.06394	ID=AFUB_060840	description=Ortholog(s) have chorismate mutase activity and role in sporocarp development involved in sexual reproduction%2C aromatic amino acid family biosynthetic process
scf_000004	ChIP_macs2_peak_670	3364704	3365903	1200	2.91923	ID=AFUB_060880	description=Has domain(s) with predicted antiporter%2C drug transmembrane transporter activity%2C role in drug transmembrane transport and membrane localization
scf_000004	ChIP_macs2_peak_671	3421497	3421878	382	2.4259	ID=AFUB_061060	description=Has domain(s) with predicted peptidyl-prolyl cis-trans isomerase%2C ubiquitin-protein ligase activity%2C role in protein folding%2C protein ubiquitination and ubiquitin ligase complex localization
scf_000004	ChIP_macs2_peak_672	3488525	3489469	945	3.14376	ID=AFUB_061350	description=Has domain(s) with predicted role in cell redox homeostasis
scf_000004	ChIP_macs2_peak_673	3490238	3490953	716	2.07765	ID=AFUB_061360	description=Protein of unknown function
scf_000004	ChIP_macs2_peak_674	3491494	3492396	903	1.94267	ID=AFUB_061360	description=Protein of unknown function
scf_000004	ChIP_macs2_peak_675	3493625	3494332	708	2.49287	ID=AFUB_061360	description=Protein of unknown function
scf_000004	ChIP_macs2_peak_676	3498134	3498463	330	2.36279	ID=AFUB_061380	description=Protein of unknown function
scf_000004	ChIP_macs2_peak_677	3512716	3513640	925	2.10266	ID=AFUB_061430	description=Protein of unknown function
scf_000004	ChIP_macs2_peak_678	3557544	3557919	376	2.14992	ID=AFUB_061660	description=Has domain(s) with predicted protein binding activity
scf_000004	ChIP_macs2_peak_679	3573151	3573596	446	1.92297	ID=AFUB_061700	description=Ortholog(s) have nuclear periphery localization
scf_000004	ChIP_macs2_peak_680	3642380	3643676	1297	2.57802	ID=AFUB_062040	description=Protein of unknown function
scf_000004	ChIP_macs2_peak_681	3706338	3707258	921	2.22181	ID=AFUB_062330	description=Has domain(s) with predicted amino acid transmembrane transporter activity%2C role in amino acid transmembrane transport and membrane localization
scf_000004	ChIP_macs2_peak_682	3724021	3725803	1783	4.25366	ID=AFUB_062440	description=Has domain(s) with predicted nucleotide binding%2C pyrroline-5-carboxylate reductase activity and role in oxidation-reduction process%2C proline biosynthetic process
scf_000005	ChIP_macs2_peak_683	126499	128596	2098	3.7557	ID=AFUB_063270	description=Has domain(s) with predicted ATP binding%2C protein tyrosine kinase activity and role in protein phosphorylation
scf_000005	ChIP_macs2_peak_684	128800	130375	1576	2.45859	ID=AFUB_063280	description=Has domain(s) with predicted branched-chain-amino-acid transaminase activity and role in branched-chain amino acid metabolic process
scf_000005	ChIP_macs2_peak_685	130946	132739	1794	3.03568	ID=AFUB_063280	description=Has domain(s) with predicted branched-chain-amino-acid transaminase activity and role in branched-chain amino acid metabolic process
scf_000005	ChIP_macs2_peak_686	133753	135504	1752	2.73813	ID=AFUB_063290	description=Has domain(s) with predicted sequence-specific DNA binding transcription factor%2C sequence-specific DNA binding activity and role in regulation of transcription%2C DNA-dependent
scf_000005	ChIP_macs2_peak_687	135825	136147	323	2.09783	ID=AFUB_063290	description=Has domain(s) with predicted sequence-specific DNA binding transcription factor%2C sequence-specific DNA binding activity and role in regulation of transcription%2C DNA-dependent
scf_000005	ChIP_macs2_peak_688	136481	140822	4342	4.26067	ID=AFUB_063290	description=Has domain(s) with predicted sequence-specific DNA binding transcription factor%2C sequence-specific DNA binding activity and role in regulation of transcription%2C DNA-dependent
scf_000005	ChIP_macs2_peak_689	195693	196571	879	1.88404	ID=AFUB_063550	description=Has domain(s) with predicted 3-dehydroquinate dehydratase activity
scf_000005	ChIP_macs2_peak_690	223990	225037	1048	2.14253	ID=AFUB_063610-T	Parent=AFUB_063610
scf_000005	ChIP_macs2_peak_691	225254	226625	1372	3.36675	ID=AFUB_063610-T	Parent=AFUB_063610
scf_000005	ChIP_macs2_peak_692	241425	242289	865	2.53583	ID=AFUB_063660	description=Protein of unknown function
scf_000005	ChIP_macs2_peak_693	242715	243297	583	1.71435	ID=AFUB_063670	description=Protein of unknown function
scf_000005	ChIP_macs2_peak_694	243496	246180	2685	2.61791	ID=AFUB_063670	description=Protein of unknown function
scf_000005	ChIP_macs2_peak_695	246601	247229	629	2.16236	ID=AFUB_063670	description=Protein of unknown function
scf_000005	ChIP_macs2_peak_696	255347	255753	407	1.98158	ID=AFUB_063690	description=Protein of unknown function
scf_000005	ChIP_macs2_peak_697	255908	260936	5029	6.55915	ID=AFUB_063700	description=Ortholog(s) have glutamate dehydrogenase (NADP+) activity and cytosol%2C extracellular region localization
scf_000005	ChIP_macs2_peak_698	274489	275394	906	1.62804	ID=AFUB_063750	description=Protein of unknown function
scf_000005	ChIP_macs2_peak_699	275865	277397	1533	2.71487	ID=AFUB_063750	description=Protein of unknown function
scf_000005	ChIP_macs2_peak_700	293916	294430	515	2.07429	ID=AFUB_063830	description=Has domain(s) with predicted transferase activity%2C transferring phosphorus-containing groups activity
scf_000005	ChIP_macs2_peak_701	295814	296254	441	1.685	ID=AFUB_063830	description=Has domain(s) with predicted transferase activity%2C transferring phosphorus-containing groups activity
scf_000005	ChIP_macs2_peak_702	301969	302610	642	1.936	ID=AFUB_063850	description=Has domain(s) with predicted role in transmembrane transport
scf_000005	ChIP_macs2_peak_703	308359	308856	498	1.9051	ID=AFUB_063880	description=Protein of unknown function
scf_000005	ChIP_macs2_peak_704	333376	334660	1285	2.50742	ID=AFUB_063970	description=Has domain(s) with predicted asparagine synthase (glutamine-hydrolyzing) activity and role in asparagine biosynthetic process
scf_000005	ChIP_macs2_peak_705	364702	365195	494	2.16447	ID=AFUB_064090	description=Has domain(s) with predicted endodeoxyribonuclease activity%2C producing 5-prime -phosphomonoesters activity
scf_000005	ChIP_macs2_peak_706	365546	365878	333	1.7807	ID=AFUB_064100	description=Has domain(s) with predicted heme binding%2C oxidoreductase activity
scf_000005	ChIP_macs2_peak_707	381232	381842	611	1.72581	ID=AFUB_064170	description=Has domain(s) with predicted protein tyrosine/serine/threonine phosphatase activity and role in protein dephosphorylation
scf_000005	ChIP_macs2_peak_708	386271	386837	567	2.83679	ID=AFUB_064170	description=Has domain(s) with predicted protein tyrosine/serine/threonine phosphatase activity and role in protein dephosphorylation
scf_000005	ChIP_macs2_peak_709	419892	420561	670	2.54877	ID=AFUB_064300	description=Ortholog(s) have acetolactate synthase activity and role in branched-chain amino acid biosynthetic process
scf_000005	ChIP_macs2_peak_710	436632	437095	464	1.70752	ID=AFUB_064360	description=Ortholog(s) have carboxypeptidase activity and role in proteolysis
scf_000005	ChIP_macs2_peak_711	437366	438149	784	2.40684	ID=AFUB_064370	description=Protein of unknown function
scf_000005	ChIP_macs2_peak_712	448029	448737	709	2.08749	ID=AFUB_064390	description=Protein of unknown function
scf_000005	ChIP_macs2_peak_713	460721	461772	1052	2.06514	ID=AFUB_064450	description=Ortholog(s) have methionine synthase activity%2C role in methionine biosynthetic process and intracellular%2C extracellular region localization
scf_000005	ChIP_macs2_peak_714	463253	464199	947	4.25128	ID=AFUB_064450	description=Ortholog(s) have methionine synthase activity%2C role in methionine biosynthetic process and intracellular%2C extracellular region localization
scf_000005	ChIP_macs2_peak_715	464389	464678	290	2.06325	ID=AFUB_064460	description=Protein of unknown function
scf_000005	ChIP_macs2_peak_716	470538	473245	2708	3.21653	ID=AFUB_064490	description=Has domain(s) with predicted phosphorelay sensor kinase%2C phosphorelay response regulator%2C ATP binding activity%2C role in phosphorylation%2C phosphorelay signal transduction system%2C regulation of transcription%2C DNA-dependent and membrane localization
scf_000005	ChIP_macs2_peak_717	561442	562471	1030	3.46476	ID=AFUB_064800	description=Has domain(s) with predicted protein binding%2C structural molecule activity%2C role in intracellular protein transport%2C vesicle-mediated transport and clathrin coat of trans-Golgi network vesicle%2C clathrin coat of coated pit localization
scf_000005	ChIP_macs2_peak_718	562693	563683	991	3.46866	ID=AFUB_064810	description=Ortholog(s) have role in carbon utilization and cytosol localization
scf_000005	ChIP_macs2_peak_719	564862	565564	703	1.78527	ID=AFUB_064810	description=Ortholog(s) have role in carbon utilization and cytosol localization
scf_000005	ChIP_macs2_peak_720	569098	570384	1287	2.482	ID=AFUB_064820	description=Protein of unknown function
scf_000005	ChIP_macs2_peak_721	570574	571133	560	2.08749	ID=AFUB_064830	description=Has domain(s) with predicted structural constituent of ribosome activity%2C role in translation and ribosome localization
scf_000005	ChIP_macs2_peak_722	573857	575724	1868	3.14643	ID=AFUB_064840	description=Protein of unknown function
scf_000005	ChIP_macs2_peak_723	576047	576437	391	2.00679	ID=AFUB_064860	description=Protein of unknown function
scf_000005	ChIP_macs2_peak_724	660561	662565	2005	2.93744	ID=AFUB_065230	description=Protein of unknown function
scf_000005	ChIP_macs2_peak_725	663002	663549	548	1.93715	ID=AFUB_065240	description=Has domain(s) with predicted L-threonine ammonia-lyase%2C pyridoxal phosphate binding activity and role in isoleucine biosynthetic process
scf_000005	ChIP_macs2_peak_726	719641	720000	360	2.02484	ID=AFUB_065490	description=Protein of unknown function
scf_000005	ChIP_macs2_peak_727	776938	779751	2814	2.43931	ID=AFUB_065700	description=Protein of unknown function
scf_000005	ChIP_macs2_peak_728	779929	780293	365	1.912	ID=AFUB_065700	description=Protein of unknown function
scf_000005	ChIP_macs2_peak_729	784846	785235	390	1.685	ID=AFUB_065700	description=Protein of unknown function
scf_000005	ChIP_macs2_peak_730	786590	787989	1400	2.8258	ID=AFUB_065710	description=Has domain(s) with predicted sequence-specific DNA binding transcription factor%2C sequence-specific DNA binding activity and role in regulation of transcription%2C DNA-dependent
scf_000005	ChIP_macs2_peak_731	788225	789033	809	2.48586	ID=AFUB_065710	description=Has domain(s) with predicted sequence-specific DNA binding transcription factor%2C sequence-specific DNA binding activity and role in regulation of transcription%2C DNA-dependent
scf_000005	ChIP_macs2_peak_732	820460	820828	369	1.89491	ID=AFUB_065830	description=Protein of unknown function
scf_000005	ChIP_macs2_peak_733	916507	917216	710	2.49272	ID=AFUB_066180	description=Ortholog(s) have role in positive regulation of cellular response to oxidative stress%2C cellular response to calcium ion%2C cellular response to heat%2C cellular response to oxidative stress and cytosol%2C nucleus localization
scf_000005	ChIP_macs2_peak_734	920279	920975	697	2.77793	ID=AFUB_066180	description=Ortholog(s) have role in positive regulation of cellular response to oxidative stress%2C cellular response to calcium ion%2C cellular response to heat%2C cellular response to oxidative stress and cytosol%2C nucleus localization
scf_000005	ChIP_macs2_peak_735	938875	939315	441	2.70076	ID=AFUB_066230	description=Ortholog(s) have glutathione binding activity
scf_000005	ChIP_macs2_peak_736	953326	956367	3042	8.57912	ID=AFUB_066290	description=Has domain(s) with predicted methyltransferase activity and role in metabolic process
scf_000005	ChIP_macs2_peak_737	956813	957103	291	2.06837	ID=AFUB_066290	description=Has domain(s) with predicted methyltransferase activity and role in metabolic process
scf_000005	ChIP_macs2_peak_738	960585	961154	570	2.45995	ID=AFUB_066310	description=Has domain(s) with predicted transmembrane transporter activity%2C role in transmembrane transport and integral to membrane localization
scf_000005	ChIP_macs2_peak_739	1000474	1001146	673	2.77975	ID=AFUB_066480	description=Ortholog(s) have ATPase activity
scf_000005	ChIP_macs2_peak_740	1001319	1003759	2441	5.95645	ID=AFUB_066480	description=Ortholog(s) have ATPase activity
scf_000005	ChIP_macs2_peak_741	1014045	1014705	661	2.01431	ID=AFUB_066530	description=Protein of unknown function
scf_000005	ChIP_macs2_peak_742	1076432	1077910	1479	2.43056	ID=AFUB_066810	description=Protein of unknown function
scf_000005	ChIP_macs2_peak_743	1086565	1088691	2127	2.51347	ID=AFUB_066820	description=Ortholog(s) have role in cleistothecium development%2C transcription%2C DNA-templated%2C ascospore formation and nucleus localization
scf_000005	ChIP_macs2_peak_744	1148592	1149805	1214	2.49483	ID=AFUB_067110	description=Has domain(s) with predicted ATP binding%2C ATPase activity%2C coupled to transmembrane movement of substances activity%2C role in transmembrane transport and integral to membrane localization
scf_000005	ChIP_macs2_peak_745	1169551	1172415	2865	5.05615	ID=AFUB_067210	description=Has domain(s) with predicted oxidoreductase activity and role in oxidation-reduction process
scf_000005	ChIP_macs2_peak_746	1182945	1186104	3160	2.42239	ID=AFUB_067240	description=Ortholog(s) have role in protein catabolic process
scf_000005	ChIP_macs2_peak_747	1192046	1194042	1997	3.33237	ID=AFUB_067240	description=Ortholog(s) have role in protein catabolic process
scf_000005	ChIP_macs2_peak_748	1206045	1207270	1226	2.10825	ID=AFUB_067270	description=Ortholog(s) have glucosyltransferase%2C alpha-glucosidase activity and role in starch metabolic process
scf_000005	ChIP_macs2_peak_749	1230853	1233025	2173	2.66568	ID=AFUB_067340	description=Has domain(s) with predicted sequence-specific DNA binding transcription factor%2C sequence-specific DNA binding activity%2C role in regulation of transcription%2C DNA-dependent and nucleus localization
scf_000005	ChIP_macs2_peak_750	1242226	1242576	351	1.94433	ID=AFUB_067380	description=Protein of unknown function
scf_000005	ChIP_macs2_peak_751	1255688	1256212	525	1.74614	ID=AFUB_067430	description=Has domain(s) with predicted catalytic activity%2C role in protein farnesylation%2C regulation of cell proliferation and protein farnesyltransferase complex localization
scf_000005	ChIP_macs2_peak_752	1257506	1259056	1551	2.69747	ID=AFUB_067440	description=Protein of unknown function
scf_000005	ChIP_macs2_peak_753	1262352	1262684	333	2.2586	ID=AFUB_067440	description=Protein of unknown function
scf_000005	ChIP_macs2_peak_754	1262904	1264348	1445	2.18635	ID=AFUB_067450	description=Has domain(s) with predicted protein binding activity
scf_000005	ChIP_macs2_peak_755	1279720	1280153	434	2.55109	ID=AFUB_067490	description=Protein of unknown function
scf_000005	ChIP_macs2_peak_756	1283983	1285610	1628	3.27356	ID=AFUB_067500	description=Protein of unknown function
scf_000005	ChIP_macs2_peak_757	1292076	1292436	361	2.4486	ID=AFUB_067510	description=Ortholog(s) have intracellular localization
scf_000005	ChIP_macs2_peak_758	1292893	1293393	501	1.69306	ID=AFUB_067520	description=Protein of unknown function
scf_000005	ChIP_macs2_peak_759	1297432	1297842	411	2.1116	ID=AFUB_067540	description=Protein of unknown function
scf_000005	ChIP_macs2_peak_760	1299343	1301616	2274	2.65662	ID=AFUB_067550	description=Protein of unknown function
scf_000005	ChIP_macs2_peak_761	1301771	1302328	558	2.00689	ID=AFUB_067560	description=Ortholog(s) have homocitrate synthase activity and role in lysine biosynthetic process via aminoadipic acid
scf_000005	ChIP_macs2_peak_762	1497975	1498860	886	2.46814	ID=AFUB_068270	description=Has domain(s) with predicted L-aminoadipate-semialdehyde dehydrogenase%2C phosphopantetheine binding%2C nucleotide binding activity and role in lysine biosynthetic process%2C oxidation-reduction process
scf_000005	ChIP_macs2_peak_763	1505214	1505970	757	2.25444	ID=AFUB_068290	description=Protein of unknown function
scf_000005	ChIP_macs2_peak_764	1510280	1510629	350	1.98397	ID=AFUB_068300	description=Protein of unknown function
scf_000005	ChIP_macs2_peak_765	1510810	1513129	2320	3.33115	ID=AFUB_068310	description=Has domain(s) with predicted transferase activity%2C transferring hexosyl groups activity%2C role in GPI anchor biosynthetic process and endoplasmic reticulum membrane%2C integral to membrane localization
scf_000005	ChIP_macs2_peak_766	1526816	1527501	686	1.9124	ID=AFUB_068340	description=Ortholog(s) have role in carbon utilization and intracellular localization
scf_000005	ChIP_macs2_peak_767	1537294	1537668	375	1.7508	ID=AFUB_068370	description=Has domain(s) with predicted nucleotide binding%2C oxidoreductase activity and role in oxidation-reduction process
scf_000005	ChIP_macs2_peak_768	1538550	1539813	1264	2.66568	ID=AFUB_068370	description=Has domain(s) with predicted nucleotide binding%2C oxidoreductase activity and role in oxidation-reduction process
scf_000005	ChIP_macs2_peak_769	1540128	1540870	743	2.18217	ID=AFUB_068380	description=Has domain(s) with predicted transferase activity%2C transferring alkyl or aryl (other than methyl) groups activity
scf_000005	ChIP_macs2_peak_770	1578653	1579177	525	2.14293	ID=AFUB_068500	description=Has domain(s) with predicted nucleic acid binding%2C zinc ion binding activity and intracellular localization
scf_000005	ChIP_macs2_peak_771	1586504	1587415	912	2.02887	ID=AFUB_068510	description=Protein of unknown function
scf_000005	ChIP_macs2_peak_772	1604786	1605513	728	2.38055	ID=AFUB_068580	description=Protein of unknown function
scf_000005	ChIP_macs2_peak_773	1658465	1658902	438	2.16832	ID=AFUB_068720	description=Has domain(s) with predicted zinc ion binding%2C nucleotide binding%2C oxidoreductase activity and role in oxidation-reduction process
scf_000005	ChIP_macs2_peak_774	1661528	1662744	1217	2.81639	ID=AFUB_068730	description=Has domain(s) with predicted hydrolase activity and role in metabolic process
scf_000005	ChIP_macs2_peak_775	1663426	1664526	1101	3.01458	ID=AFUB_068740	description=Ortholog(s) have role in glycerol metabolic process%2C intracellular accumulation of glycerol and intracellular%2C extracellular region localization
scf_000005	ChIP_macs2_peak_776	1685483	1685979	497	1.87994	ID=AFUB_068830	description=Protein of unknown function
scf_000005	ChIP_macs2_peak_777	1708658	1708981	324	1.92326	ID=AFUB_068930	description=Has domain(s) with predicted DNA-(apurinic or apyrimidinic site) lyase%2C hydrolase activity%2C hydrolyzing N-glycosyl compounds%2C damaged DNA binding%2C zinc ion binding activity and role in nucleotide-excision repair%2C base-excision repair
scf_000005	ChIP_macs2_peak_778	1709577	1711610	2034	4.20303	ID=AFUB_068940	description=Protein of unknown function
scf_000005	ChIP_macs2_peak_779	1714611	1715048	438	1.80886	ID=AFUB_068970	description=Ortholog(s) have role in cleistothecium development
scf_000005	ChIP_macs2_peak_780	1715932	1716267	336	1.98751	ID=AFUB_068980	description=Protein of unknown function
scf_000005	ChIP_macs2_peak_781	1730153	1730970	818	2.20904	ID=AFUB_069050	description=Has domain(s) with predicted role in vacuolar transport and retromer complex localization
scf_000005	ChIP_macs2_peak_782	1732663	1733336	674	1.56048	ID=AFUB_069050	description=Has domain(s) with predicted role in vacuolar transport and retromer complex localization
scf_000005	ChIP_macs2_peak_783	1790800	1791644	845	2.61376	ID=AFUB_069300	description=Protein of unknown function
scf_000005	ChIP_macs2_peak_784	1828160	1830574	2415	3.08427	ID=AFUB_069410	description=Has domain(s) with predicted protein binding%2C phospholipid binding activity
scf_000005	ChIP_macs2_peak_785	1830767	1831405	639	2.55735	ID=AFUB_069410	description=Has domain(s) with predicted protein binding%2C phospholipid binding activity
scf_000005	ChIP_macs2_peak_786	1831700	1832432	733	2.10545	ID=AFUB_069410	description=Has domain(s) with predicted protein binding%2C phospholipid binding activity
scf_000005	ChIP_macs2_peak_787	1834370	1835792	1423	2.30318	ID=AFUB_069410	description=Has domain(s) with predicted protein binding%2C phospholipid binding activity
scf_000005	ChIP_macs2_peak_788	1836769	1837162	394	1.87735	ID=AFUB_069420	description=Ortholog(s) have transcription regulatory region DNA binding activity and role in cysteine biosynthetic process%2C penicillin metabolic process%2C cellular response to chemical stimulus%2C negative regulation of penicillin biosynthetic process
scf_000005	ChIP_macs2_peak_789	1906673	1906974	302	1.75537	ID=AFUB_069670	description=Ortholog(s) have role in deadenylation-dependent decapping of nuclear-transcribed mRNA
scf_000005	ChIP_macs2_peak_790	1943829	1944336	508	2.1601	ID=AFUB_069820	description=Ortholog(s) have intracellular localization
scf_000005	ChIP_macs2_peak_791	1949193	1949525	333	1.74573	ID=AFUB_069840	description=Protein of unknown function
scf_000005	ChIP_macs2_peak_792	1983650	1984063	414	2.12109	ID=AFUB_069970	description=Protein of unknown function
scf_000005	ChIP_macs2_peak_793	1985467	1987153	1687	3.67175	ID=AFUB_069970	description=Protein of unknown function
scf_000005	ChIP_macs2_peak_794	1989026	1989930	905	1.94267	ID=AFUB_069980	description=Has domain(s) with predicted substrate-specific transmembrane transporter activity%2C role in transmembrane transport and integral to membrane localization
scf_000005	ChIP_macs2_peak_795	1992082	1992821	740	3.15987	ID=AFUB_069980	description=Has domain(s) with predicted substrate-specific transmembrane transporter activity%2C role in transmembrane transport and integral to membrane localization
scf_000005	ChIP_macs2_peak_796	1997119	1997993	875	2.00276	ID=AFUB_070010	description=Ortholog(s) have role in glutamine biosynthetic process
scf_000005	ChIP_macs2_peak_797	1998319	1998751	433	2.29356	ID=AFUB_070010	description=Ortholog(s) have role in glutamine biosynthetic process
scf_000005	ChIP_macs2_peak_798	1999477	2003722	4246	6.77098	ID=AFUB_070020	description=Has domain(s) with predicted RNA polymerase II transcription cofactor activity%2C role in regulation of transcription from RNA polymerase II promoter and mediator complex localization
scf_000005	ChIP_macs2_peak_799	2004437	2004993	557	1.93318	ID=AFUB_070020	description=Has domain(s) with predicted RNA polymerase II transcription cofactor activity%2C role in regulation of transcription from RNA polymerase II promoter and mediator complex localization
scf_000005	ChIP_macs2_peak_800	2025463	2026113	651	2.32479	ID=AFUB_070120	description=Protein of unknown function
scf_000005	ChIP_macs2_peak_801	2031922	2034981	3060	5.18355	ID=AFUB_070160	description=Has domain(s) with predicted protein binding activity
scf_000005	ChIP_macs2_peak_802	2035283	2035576	294	1.76815	ID=AFUB_070170	description=Protein of unknown function
scf_000005	ChIP_macs2_peak_803	2035950	2036311	362	2.44027	ID=AFUB_070180	description=unspecified product
scf_000005	ChIP_macs2_peak_804	2036551	2037145	595	3.10438	ID=AFUB_070190	description=Has domain(s) with predicted integral to membrane localization
scf_000005	ChIP_macs2_peak_805	2052444	2052985	542	2.40113	ID=AFUB_070250	description=Has domain(s) with predicted nucleic acid binding%2C ATP binding%2C ATP-dependent helicase activity
scf_000005	ChIP_macs2_peak_806	2056432	2056835	404	2.2942	ID=AFUB_070250	description=Has domain(s) with predicted nucleic acid binding%2C ATP binding%2C ATP-dependent helicase activity
scf_000005	ChIP_macs2_peak_807	2057055	2057546	492	2.2221	ID=AFUB_070250	description=Has domain(s) with predicted nucleic acid binding%2C ATP binding%2C ATP-dependent helicase activity
scf_000005	ChIP_macs2_peak_808	2058788	2059264	477	2.05122	ID=AFUB_070260	description=Protein of unknown function
scf_000005	ChIP_macs2_peak_809	2068343	2068984	642	2.37531	ID=AFUB_070300	description=Protein of unknown function
scf_000005	ChIP_macs2_peak_810	2106248	2106580	333	1.90886	ID=AFUB_070450	description=Ortholog(s) have trehalase activity and role in cellular response to starvation%2C asexual sporulation resulting in formation of a cellular spore%2C trehalose catabolic process%2C cellular response to heat
scf_000005	ChIP_macs2_peak_811	2122794	2127702	4909	2.39422	ID=AFUB_070530	description=Protein of unknown function
scf_000005	ChIP_macs2_peak_812	2128020	2128464	445	1.77194	ID=AFUB_070550	description=Protein of unknown function
scf_000005	ChIP_macs2_peak_813	2133901	2134911	1011	2.36941	ID=AFUB_070550	description=Protein of unknown function
scf_000005	ChIP_macs2_peak_814	2138402	2138930	529	2.19432	ID=AFUB_070570	description=Has domain(s) with predicted role in transmembrane transport and integral to membrane localization
scf_000005	ChIP_macs2_peak_815	2143702	2144222	521	1.79045	ID=AFUB_070580	description=Ortholog(s) have role in asexual sporulation resulting in formation of a cellular spore%2C activation of MAPK activity involved in cell wall biogenesis%2C cellular response to drug%2C fungal-type cell wall organization or biogenesis
scf_000005	ChIP_macs2_peak_816	2144942	2145646	705	2.46685	ID=AFUB_070590	description=Has domain(s) with predicted phosphotransferase activity%2C for other substituted phosphate groups activity%2C role in phospholipid biosynthetic process and membrane localization
scf_000005	ChIP_macs2_peak_817	2187630	2189373	1744	2.93213	ID=AFUB_070800	description=Protein of unknown function
scf_000005	ChIP_macs2_peak_818	2247896	2248566	671	2.84374	ID=AFUB_071000	description=Protein of unknown function
scf_000005	ChIP_macs2_peak_819	2300879	2301244	366	2.0141	ID=AFUB_071195	description=Has domain(s) with predicted ATP binding activity
scf_000005	ChIP_macs2_peak_820	2316594	2319656	3063	4.28271	ID=AFUB_071230	description=Protein of unknown function
scf_000005	ChIP_macs2_peak_821	2353365	2356819	3455	4.14287	ID=AFUB_071400	description=Has domain(s) with predicted O-methyltransferase activity
scf_000005	ChIP_macs2_peak_822	2389811	2390303	493	2.23568	ID=AFUB_071470	description=Protein of unknown function
scf_000005	ChIP_macs2_peak_823	2396231	2396753	523	2.35384	ID=AFUB_071490	description=Has domain(s) with predicted protein binding%2C nucleic acid binding%2C zinc ion binding activity
scf_000005	ChIP_macs2_peak_824	2397006	2397738	733	2.19726	ID=AFUB_071490	description=Has domain(s) with predicted protein binding%2C nucleic acid binding%2C zinc ion binding activity
scf_000005	ChIP_macs2_peak_825	2408204	2408493	290	2.23017	ID=AFUB_071520	description=Protein of unknown function
scf_000005	ChIP_macs2_peak_826	2409474	2410353	880	2.58957	ID=AFUB_071530	description=Has domain(s) with predicted protein binding activity
scf_000005	ChIP_macs2_peak_827	2410531	2411041	511	2.30359	ID=AFUB_071530	description=Has domain(s) with predicted protein binding activity
scf_000005	ChIP_macs2_peak_828	2411321	2414753	3433	5.61751	ID=AFUB_071540	description=Protein of unknown function
scf_000005	ChIP_macs2_peak_829	2414962	2417218	2257	3.14102	ID=AFUB_071540	description=Protein of unknown function
scf_000005	ChIP_macs2_peak_830	2419514	2420850	1337	2.9259	ID=AFUB_071560	description=Has domain(s) with predicted iron ion binding%2C electron carrier%2C heme binding%2C oxidoreductase activity%2C acting on paired donors%2C with incorporation or reduction of molecular oxygen activity and role in oxidation-reduction process
scf_000005	ChIP_macs2_peak_831	2421137	2421619	483	1.69829	ID=AFUB_071569	description=Protein of unknown function
scf_000005	ChIP_macs2_peak_832	2421961	2422305	345	2.12899	ID=AFUB_071570	description=Has domain(s) with predicted sequence-specific DNA binding RNA polymerase II transcription factor%2C zinc ion binding activity%2C role in regulation of transcription%2C DNA-dependent and nucleus localization
scf_000005	ChIP_macs2_peak_833	2422527	2423213	687	1.98788	ID=AFUB_071570	description=Has domain(s) with predicted sequence-specific DNA binding RNA polymerase II transcription factor%2C zinc ion binding activity%2C role in regulation of transcription%2C DNA-dependent and nucleus localization
scf_000005	ChIP_macs2_peak_834	2427122	2427897	776	1.94812	ID=AFUB_071570	description=Has domain(s) with predicted sequence-specific DNA binding RNA polymerase II transcription factor%2C zinc ion binding activity%2C role in regulation of transcription%2C DNA-dependent and nucleus localization
scf_000005	ChIP_macs2_peak_835	2428237	2428615	379	2.13565	ID=AFUB_071570	description=Has domain(s) with predicted sequence-specific DNA binding RNA polymerase II transcription factor%2C zinc ion binding activity%2C role in regulation of transcription%2C DNA-dependent and nucleus localization
scf_000005	ChIP_macs2_peak_836	2499882	2501695	1814	6.15855	ID=AFUB_071650	description=Protein of unknown function
scf_000005	ChIP_macs2_peak_837	2501926	2503021	1096	3.2154	ID=AFUB_071660	description=Has domain(s) with predicted zinc ion binding activity and intracellular localization
scf_000005	ChIP_macs2_peak_838	2518855	2520379	1525	2.52983	ID=AFUB_071700	description=Ortholog(s) have mannitol 2-dehydrogenase activity and extracellular region localization
scf_000006	ChIP_macs2_peak_839	75168	75570	403	2.1905	ID=AFUB_072470	description=Has domain(s) with predicted binding activity
scf_000006	ChIP_macs2_peak_840	76451	76765	315	1.98751	ID=AFUB_072470	description=Has domain(s) with predicted binding activity
scf_000006	ChIP_macs2_peak_841	141303	141748	446	1.89739	ID=AFUB_072700	description=Ortholog(s) have IgE binding activity%2C role in carbon utilization and intracellular localization
scf_000006	ChIP_macs2_peak_842	145810	146841	1032	2.3956	ID=AFUB_072720	description=Ortholog(s) have mannosyl-oligosaccharide 1%2C2-alpha-mannosidase activity and role in N-glycan processing%2C cellular protein catabolic process
scf_000006	ChIP_macs2_peak_843	147865	150938	3074	4.11929	ID=AFUB_072730	description=Ortholog(s) have extracellular region localization
scf_000006	ChIP_macs2_peak_844	155301	155725	425	2.19604	ID=AFUB_072760	description=Has domain(s) with predicted RNA polymerase II transcription cofactor activity%2C role in regulation of transcription from RNA polymerase II promoter and mediator complex localization
scf_000006	ChIP_macs2_peak_845	155943	157732	1790	3.95357	ID=AFUB_072760	description=Has domain(s) with predicted RNA polymerase II transcription cofactor activity%2C role in regulation of transcription from RNA polymerase II promoter and mediator complex localization
scf_000006	ChIP_macs2_peak_846	162724	163423	700	1.59736	ID=AFUB_072790	description=Ortholog(s) have role in cellular response to heat%2C conidium formation%2C G-protein coupled receptor signaling pathway%2C cellular response to oxidative stress
scf_000006	ChIP_macs2_peak_847	163615	170099	6485	2.23023	ID=AFUB_072790	description=Ortholog(s) have role in cellular response to heat%2C conidium formation%2C G-protein coupled receptor signaling pathway%2C cellular response to oxidative stress
scf_000006	ChIP_macs2_peak_848	173951	174262	312	1.87208	ID=AFUB_072800	description=Has domain(s) with predicted ATP binding%2C protein tyrosine kinase activity and role in protein phosphorylation
scf_000006	ChIP_macs2_peak_849	176560	177464	905	2.19439	ID=AFUB_072810	description=Protein of unknown function
scf_000006	ChIP_macs2_peak_850	203485	203781	297	2.09278	ID=AFUB_072900	description=Protein of unknown function
scf_000006	ChIP_macs2_peak_851	204445	206494	2050	4.24898	ID=AFUB_072920	description=Has domain(s) with predicted protein binding%2C phospholipid binding%2C zinc ion binding activity
scf_000006	ChIP_macs2_peak_852	308983	309338	356	2.33274	ID=AFUB_073300	description=Has domain(s) with predicted metalloexopeptidase%2C aminopeptidase activity and role in proteolysis%2C cellular process
scf_000006	ChIP_macs2_peak_853	310320	310847	528	2.24129	ID=AFUB_073310	description=Has domain(s) with predicted oxidoreductase activity and role in metabolic process
scf_000006	ChIP_macs2_peak_854	324261	325016	756	2.29991	ID=AFUB_073360	description=Ortholog(s) have role in lysine metabolic process
scf_000006	ChIP_macs2_peak_855	352601	353566	966	2.11588	ID=AFUB_073440	description=Protein of unknown function
scf_000006	ChIP_macs2_peak_856	409980	411322	1343	2.22125	ID=AFUB_073680	description=Ortholog(s) have role in carbon utilization
scf_000006	ChIP_macs2_peak_857	414426	415449	1024	2.20758	ID=AFUB_073680	description=Ortholog(s) have role in carbon utilization
scf_000006	ChIP_macs2_peak_858	429683	431126	1444	3.38278	ID=AFUB_073720	description=Has domain(s) with predicted protein binding activity
scf_000006	ChIP_macs2_peak_859	432829	433331	503	1.6889	ID=AFUB_073740	description=Has domain(s) with predicted DNA binding%2C copper ion binding%2C sequence-specific DNA binding transcription factor activity%2C role in regulation of transcription%2C DNA-dependent and nucleus localization
scf_000006	ChIP_macs2_peak_860	437973	438431	459	1.98751	ID=AFUB_073750	description=Protein of unknown function
scf_000006	ChIP_macs2_peak_861	438609	440135	1527	3.09386	ID=AFUB_073760	description=Has domain(s) with predicted sequence-specific DNA binding RNA polymerase II transcription factor%2C zinc ion binding activity%2C role in regulation of transcription%2C DNA-dependent and nucleus localization
scf_000006	ChIP_macs2_peak_862	440379	440771	393	1.67629	ID=AFUB_073760	description=Has domain(s) with predicted sequence-specific DNA binding RNA polymerase II transcription factor%2C zinc ion binding activity%2C role in regulation of transcription%2C DNA-dependent and nucleus localization
scf_000006	ChIP_macs2_peak_863	481528	484510	2983	3.58114	ID=AFUB_073890	description=Protein of unknown function
scf_000006	ChIP_macs2_peak_864	485115	485702	588	1.9553	ID=AFUB_073890	description=Protein of unknown function
scf_000006	ChIP_macs2_peak_865	524508	525435	928	2.83061	ID=AFUB_074040	description=Ortholog(s) have intracellular localization
scf_000006	ChIP_macs2_peak_866	592103	592450	348	2.25697	ID=AFUB_074230	description=Protein of unknown function
scf_000006	ChIP_macs2_peak_867	733384	733903	520	2.09052	ID=AFUB_074710	description=Has domain(s) with predicted oxidoreductase activity%2C acting on the aldehyde or oxo group of donors%2C NAD or NADP as acceptor%2C 1-pyrroline-5-carboxylate dehydrogenase activity and role in oxidation-reduction process%2C proline biosynthetic process
scf_000006	ChIP_macs2_peak_868	734402	735101	700	2.23385	ID=AFUB_074720	description=Has domain(s) with predicted proline dehydrogenase activity and role in proline catabolic process%2C oxidation-reduction process%2C glutamate biosynthetic process
scf_000006	ChIP_macs2_peak_869	739906	740221	316	1.95121	ID=AFUB_074730	description=Has domain(s) with predicted protein binding activity
scf_000006	ChIP_macs2_peak_870	740659	741721	1063	2.19959	ID=AFUB_074740	description=Has domain(s) with predicted nucleotide binding activity
scf_000006	ChIP_macs2_peak_871	742165	742484	320	1.86656	ID=AFUB_074750	description=Ortholog(s) have double-stranded DNA binding activity%2C role in chromatin remodeling%2C nucleosome positioning and nucleus localization
scf_000006	ChIP_macs2_peak_872	765718	768596	2879	2.37779	ID=AFUB_074830	description=Has domain(s) with predicted nucleotidyltransferase activity and role in NAD biosynthetic process
scf_000006	ChIP_macs2_peak_873	785237	786175	939	1.80916	ID=AFUB_074880	description=Has domain(s) with predicted oxidoreductase activity%2C acting on the aldehyde or oxo group of donors activity and role in oxidation-reduction process
scf_000006	ChIP_macs2_peak_874	821665	822174	510	2.69083	ID=AFUB_075060	description=Has domain(s) with predicted role in transmembrane transport and integral to membrane localization
scf_000006	ChIP_macs2_peak_875	1115393	1115888	496	2.27704	ID=AFUB_075890	description=Protein of unknown function
scf_000006	ChIP_macs2_peak_876	1145183	1145779	597	1.61586	ID=AFUB_075990	description=Ortholog(s) have and nucleus localization
scf_000006	ChIP_macs2_peak_877	1183264	1185106	1843	3.00816	ID=AFUB_076160	description=Has domain(s) with predicted NAD binding%2C oxidoreductase activity%2C acting on the CH-OH group of donors%2C NAD or NADP as acceptor activity and role in oxidation-reduction process
scf_000006	ChIP_macs2_peak_878	1320268	1320694	427	2.358	ID=AFUB_076690	description=Ortholog(s) have role in tricarboxylic acid cycle
scf_000006	ChIP_macs2_peak_879	1321353	1323239	1887	3.068	ID=AFUB_076700	description=Ortholog(s) have role in tricarboxylic acid cycle
scf_000006	ChIP_macs2_peak_880	1323917	1324266	350	1.9397	ID=AFUB_076700	description=Ortholog(s) have role in tricarboxylic acid cycle
scf_000006	ChIP_macs2_peak_881	1445135	1445601	467	3.02918	ID=AFUB_077190	description=Has domain(s) with predicted nucleic acid binding%2C zinc ion binding activity and intracellular localization
scf_000006	ChIP_macs2_peak_882	1503726	1504056	331	2.27883	ID=AFUB_077360	description=Has domain(s) with predicted catalytic activity and role in metabolic process
scf_000006	ChIP_macs2_peak_883	1538964	1539457	494	2.49928	ID=AFUB_077490	description=Has domain(s) with predicted oxidoreductase activity and role in metabolic process
scf_000006	ChIP_macs2_peak_884	1762155	1764111	1957	4.26392	ID=AFUB_078240	description=Protein of unknown function
scf_000006	ChIP_macs2_peak_885	1821003	1821758	756	2.85541	ID=AFUB_078400	description=Ortholog(s) have 1%2C3-beta-D-glucan synthase activity%2C role in cellular response to drug%2C (1->3)-beta-D-glucan biosynthetic process and hyphal tip%2C 1%2C3-beta-D-glucan synthase complex localization
scf_000006	ChIP_macs2_peak_886	1822833	1823978	1146	4.23411	ID=AFUB_078410	description=Ortholog(s) have 1%2C3-beta-glucanosyltransferase activity and anchored to plasma membrane%2C fungal-type cell wall%2C extracellular region localization
scf_000006	ChIP_macs2_peak_887	1856021	1856438	418	2.47981	ID=AFUB_078550	description=Protein of unknown function
scf_000006	ChIP_macs2_peak_888	1859302	1859774	473	2.03556	ID=AFUB_078550	description=Protein of unknown function
scf_000006	ChIP_macs2_peak_889	1900296	1904595	4300	5.31833	ID=AFUB_078730	description=Protein of unknown function
scf_000006	ChIP_macs2_peak_890	1972170	1972635	466	2.21814	ID=AFUB_079000	description=Protein of unknown function
scf_000006	ChIP_macs2_peak_891	1981936	1982472	537	2.60621	ID=AFUB_079040	description=Protein of unknown function
scf_000006	ChIP_macs2_peak_892	1985864	1986460	597	1.82206	ID=AFUB_079040	description=Protein of unknown function
scf_000006	ChIP_macs2_peak_893	2032014	2032673	660	3.20065	ID=AFUB_079210	description=Has domain(s) with predicted protein binding activity
scf_000006	ChIP_macs2_peak_894	2081726	2082269	544	1.97494	ID=AFUB_079420	description=Has domain(s) with predicted protein binding activity
scf_000006	ChIP_macs2_peak_895	2136530	2139657	3128	4.45136	ID=AFUB_079700	description=Has domain(s) with predicted sequence-specific DNA binding RNA polymerase II transcription factor%2C zinc ion binding%2C DNA binding activity%2C role in regulation of transcription%2C DNA-dependent%2C transcription%2C DNA-templated and nucleus localization
scf_000006	ChIP_macs2_peak_896	2160500	2161841	1342	3.44524	ID=AFUB_079760	description=Ortholog(s) have role in secondary metabolite biosynthetic process%2C cellular response to drug
scf_000006	ChIP_macs2_peak_897	2162053	2163334	1282	1.90478	ID=AFUB_079760	description=Ortholog(s) have role in secondary metabolite biosynthetic process%2C cellular response to drug
scf_000006	ChIP_macs2_peak_898	2163514	2164461	948	2.456	ID=AFUB_079770	description=Protein of unknown function
scf_000007	ChIP_macs2_peak_899	25225	26534	1310	3.46834	ID=AFUB_080050	description=Protein of unknown function
scf_000007	ChIP_macs2_peak_900	26833	27489	657	3.27325	ID=AFUB_080050	description=Protein of unknown function
scf_000007	ChIP_macs2_peak_901	119537	119829	293	2.43257	ID=AFUB_080240	description=Has domain(s) with predicted protein binding activity
scf_000007	ChIP_macs2_peak_902	255408	256438	1031	2.58358	ID=AFUB_080580	description=Protein of unknown function
scf_000007	ChIP_macs2_peak_903	515428	516276	849	4.44188	ID=AFUB_081550	description=Has domain(s) with predicted transferase activity%2C transferring phosphorus-containing groups activity
scf_000007	ChIP_macs2_peak_904	614963	616693	1731	1.65873	ID=AFUB_081940	description=Has domain(s) with predicted catalytic%2C cation binding activity and role in carbohydrate metabolic process
scf_000007	ChIP_macs2_peak_905	619036	619351	316	2.05378	ID=AFUB_081950	description=unspecified product
scf_000007	ChIP_macs2_peak_906	620202	622685	2484	2.1636	ID=AFUB_081960	description=Protein of unknown function
scf_000007	ChIP_macs2_peak_907	625373	625866	494	1.95586	ID=AFUB_081990	description=Has domain(s) with predicted role in regulation of transcription%2C DNA-dependent and nucleus localization
scf_000007	ChIP_macs2_peak_908	657024	657470	447	2.21888	ID=AFUB_082070	description=Has domain(s) with predicted nucleic acid binding%2C zinc ion binding activity
scf_000007	ChIP_macs2_peak_909	658064	660152	2089	3.55203	ID=AFUB_082079	description=Protein of unknown function
scf_000007	ChIP_macs2_peak_910	727118	728131	1014	2.41885	ID=AFUB_082340	description=Has domain(s) with predicted role in autophagy
scf_000007	ChIP_macs2_peak_911	728443	729693	1251	3.52237	ID=AFUB_082340	description=Has domain(s) with predicted role in autophagy
scf_000007	ChIP_macs2_peak_912	764357	765313	957	2.42379	ID=AFUB_082480	description=Ortholog(s) have beta-N-acetylglucosaminidase activity%2C role in N-acetylglucosamine catabolic process and extracellular region localization
scf_000007	ChIP_macs2_peak_913	766793	768002	1210	2.49928	ID=AFUB_082480	description=Ortholog(s) have beta-N-acetylglucosaminidase activity%2C role in N-acetylglucosamine catabolic process and extracellular region localization
scf_000007	ChIP_macs2_peak_914	768287	773262	4976	2.904	ID=AFUB_082490	description=Has domain(s) with predicted nucleic acid binding activity
scf_000007	ChIP_macs2_peak_915	1025072	1026811	1740	2.93205	ID=AFUB_083420	description=Protein of unknown function
scf_000007	ChIP_macs2_peak_916	1027088	1029900	2813	3.62426	ID=AFUB_083430	description=Ortholog(s) have transcription regulatory region DNA binding activity and role in short-chain fatty acid catabolic process%2C positive regulation of transcription from RNA polymerase II promoter
scf_000007	ChIP_macs2_peak_917	1040489	1040927	439	2.35039	ID=AFUB_083450	description=Has domain(s) with predicted role in transmembrane transport and integral to membrane localization
scf_000007	ChIP_macs2_peak_918	1058640	1059140	501	1.93372	ID=AFUB_083510	description=Ortholog(s) have role in response to starvation
scf_000007	ChIP_macs2_peak_919	1059320	1059696	377	2.2967	ID=AFUB_083510	description=Ortholog(s) have role in response to starvation
scf_000007	ChIP_macs2_peak_920	1204864	1205227	364	2.31841	ID=AFUB_083860	description=Has domain(s) with predicted translation initiation factor activity and role in translational initiation
scf_000007	ChIP_macs2_peak_921	1256124	1256514	391	2.38098	ID=AFUB_084040	description=Protein of unknown function
scf_000007	ChIP_macs2_peak_922	1405724	1406419	696	2.2016	ID=AFUB_084530	description=Protein of unknown function
scf_000007	ChIP_macs2_peak_923	1409278	1409839	562	2.08064	ID=AFUB_084560	description=Protein of unknown function
scf_000007	ChIP_macs2_peak_924	1431807	1432252	446	1.81854	ID=AFUB_084600	description=Has domain(s) with predicted substrate-specific transmembrane transporter activity%2C role in transmembrane transport and integral to membrane localization
scf_000007	ChIP_macs2_peak_925	1453720	1454309	590	2.80385	ID=AFUB_084680	description=Protein of unknown function
scf_000007	ChIP_macs2_peak_926	1489733	1490108	376	2.5242	ID=AFUB_084820	description=Ortholog(s) have nitrilase activity and role in cyanide catabolic process
scf_000007	ChIP_macs2_peak_927	1499223	1501535	2313	3.40384	ID=AFUB_084850	description=Has domain(s) with predicted acyl-CoA dehydrogenase activity and role in oxidation-reduction process
scf_000007	ChIP_macs2_peak_928	1635891	1636226	336	2.25845	ID=AFUB_085310	description=Protein of unknown function
scf_000007	ChIP_macs2_peak_929	1658435	1659402	968	3.5776	ID=AFUB_085360	description=Protein of unknown function
scf_000007	ChIP_macs2_peak_930	1724945	1725270	326	1.68026	ID=AFUB_085610	description=Has domain(s) with predicted sequence-specific DNA binding RNA polymerase II transcription factor%2C zinc ion binding activity%2C role in regulation of transcription%2C DNA-dependent and nucleus localization
scf_000007	ChIP_macs2_peak_931	1725432	1725821	390	1.99942	ID=AFUB_085620	description=Has domain(s) with predicted monooxygenase%2C iron ion binding%2C electron carrier%2C heme binding%2C oxidoreductase activity%2C acting on paired donors%2C with incorporation or reduction of molecular oxygen activity and role in oxidation-reduction process
scf_000007	ChIP_macs2_peak_932	1750117	1750455	339	2.47633	ID=AFUB_085730	description=Has domain(s) with predicted amino acid transmembrane transporter activity%2C role in amino acid transmembrane transport and integral to membrane localization
scf_000007	ChIP_macs2_peak_933	1855848	1856278	431	2.74649	ID=AFUB_086160	description=Has domain(s) with predicted metalloexopeptidase%2C aminopeptidase activity and role in proteolysis%2C cellular process
scf_000008	ChIP_macs2_peak_934	100365	101319	955	1.56833	ID=AFUB_086910	description=Has domain(s) with predicted hydrolase activity
scf_000008	ChIP_macs2_peak_935	101792	102807	1016	1.63409	ID=AFUB_086920	description=Has domain(s) with predicted oxidoreductase activity and role in oxidation-reduction process
scf_000008	ChIP_macs2_peak_936	158534	159214	681	2.16108	ID=AFUB_087140	description=Has domain(s) with predicted protein binding activity
scf_000008	ChIP_macs2_peak_937	248100	248684	585	2.14198	ID=AFUB_087500	description=Protein of unknown function
scf_000008	ChIP_macs2_peak_938	258235	258897	663	1.93949	ID=AFUB_087540	description=Has domain(s) with predicted substrate-specific transmembrane transporter activity%2C role in transmembrane transport and integral to membrane localization
scf_000008	ChIP_macs2_peak_939	382809	383188	380	1.98155	ID=AFUB_088050	description=Has domain(s) with predicted translation initiation factor activity%2C role in translational initiation and cytoplasm localization
scf_000008	ChIP_macs2_peak_940	383443	388495	5053	5.51968	ID=AFUB_088050	description=Has domain(s) with predicted translation initiation factor activity%2C role in translational initiation and cytoplasm localization
scf_000008	ChIP_macs2_peak_941	389404	389993	590	1.97236	ID=AFUB_088060	description=Has domain(s) with predicted transporter activity%2C role in transport and membrane localization
scf_000008	ChIP_macs2_peak_942	390392	391454	1063	2.23385	ID=AFUB_088060	description=Has domain(s) with predicted transporter activity%2C role in transport and membrane localization
scf_000008	ChIP_macs2_peak_943	413747	415740	1994	3.20274	ID=AFUB_088170	description=Has domain(s) with predicted catalytic%2C pyridoxal phosphate binding activity
scf_000008	ChIP_macs2_peak_944	415922	416400	479	2.21968	ID=AFUB_088180	description=Protein of unknown function
scf_000008	ChIP_macs2_peak_945	438150	438925	776	2.39994	ID=AFUB_088220	description=Protein of unknown function
scf_000008	ChIP_macs2_peak_946	441790	442646	857	1.96006	ID=AFUB_088230	description=Has domain(s) with predicted catalytic activity and role in metabolic process
scf_000008	ChIP_macs2_peak_947	496984	497483	500	2.14568	ID=AFUB_088410	description=Has domain(s) with predicted protein binding activity
scf_000008	ChIP_macs2_peak_948	651713	652003	291	2.28645	ID=AFUB_088950	description=Protein of unknown function
scf_000008	ChIP_macs2_peak_949	661180	661976	797	3.59023	ID=AFUB_088970	description=Has domain(s) with predicted transferase activity%2C transferring acyl groups other than amino-acyl groups%2C zinc ion binding%2C nucleotide binding%2C oxidoreductase activity and role in oxidation-reduction process
scf_000008	ChIP_macs2_peak_950	685449	685757	309	2.25118	ID=AFUB_089050	description=unspecified product
scf_000008	ChIP_macs2_peak_951	921635	922448	814	2.99674	ID=AFUB_089660	description=Has domain(s) with predicted carbon-sulfur lyase activity and role in metabolic process
scf_000008	ChIP_macs2_peak_952	958454	961148	2695	2.80144	ID=AFUB_089830	description=Has domain(s) with predicted amino acid transmembrane transporter activity%2C role in amino acid transmembrane transport and integral to membrane localization
scf_000008	ChIP_macs2_peak_953	1044666	1045796	1131	1.93318	ID=AFUB_090130	description=Has domain(s) with predicted DNA binding%2C telomeric template RNA reverse transcriptase%2C RNA binding activity%2C role in RNA-dependent DNA replication and nucleus localization
scf_000008	ChIP_macs2_peak_954	1087914	1088281	368	2.42	ID=AFUB_090270	description=Protein of unknown function
scf_000008	ChIP_macs2_peak_955	1094215	1095038	824	2.37415	ID=AFUB_090290	description=Protein of unknown function
scf_000008	ChIP_macs2_peak_956	1235724	1237406	1683	6.31736	ID=AFUB_090800	description=Has domain(s) with predicted calcium ion binding activity and role in transmembrane transport
scf_000008	ChIP_macs2_peak_957	1264279	1264653	375	2.17679	ID=AFUB_090880	description=Protein of unknown function
scf_000008	ChIP_macs2_peak_958	1272087	1272900	814	2.27704	ID=AFUB_090900	description=Has domain(s) with predicted oxidized purine nucleobase lesion DNA N-glycosylase%2C damaged DNA binding activity and role in nucleotide-excision repair%2C base-excision repair
scf_000008	ChIP_macs2_peak_959	1273075	1275013	1939	4.58675	ID=AFUB_090900	description=Has domain(s) with predicted oxidized purine nucleobase lesion DNA N-glycosylase%2C damaged DNA binding activity and role in nucleotide-excision repair%2C base-excision repair
scf_000008	ChIP_macs2_peak_960	1275503	1276504	1002	2.33465	ID=AFUB_090910	description=Has domain(s) with predicted sequence-specific DNA binding RNA polymerase II transcription factor%2C zinc ion binding activity%2C role in regulation of transcription%2C DNA-dependent and nucleus localization
scf_000008	ChIP_macs2_peak_961	1277501	1277809	309	2.16067	ID=AFUB_090910	description=Has domain(s) with predicted sequence-specific DNA binding RNA polymerase II transcription factor%2C zinc ion binding activity%2C role in regulation of transcription%2C DNA-dependent and nucleus localization
scf_000008	ChIP_macs2_peak_962	1322078	1322639	562	2.64931	ID=AFUB_091040	description=Has domain(s) with predicted structural constituent of ribosome%2C RNA binding activity%2C role in translation and large ribosomal subunit localization
scf_000008	ChIP_macs2_peak_963	1347727	1348041	315	2.1348	ID=AFUB_091130	description=Has domain(s) with predicted transmembrane transporter activity%2C role in transmembrane transport and integral to membrane localization
scf_000008	ChIP_macs2_peak_964	1389564	1390503	940	2.75681	ID=AFUB_091250	description=Ortholog(s) have ribose phosphate diphosphokinase activity and role in cytokinesis
scf_000008	ChIP_macs2_peak_965	1447002	1447395	394	2.01431	ID=AFUB_091480	description=Has domain(s) with predicted catalytic%2C molybdenum ion binding%2C pyridoxal phosphate binding activity
scf_000008	ChIP_macs2_peak_966	1452363	1453273	911	2.43056	ID=AFUB_091500	description=Ortholog(s) have role in unsaturated fatty acid biosynthetic process%2C asexual sporulation resulting in formation of a cellular spore
scf_000008	ChIP_macs2_peak_967	1464197	1468270	4074	3.94983	ID=AFUB_091540	description=Has domain(s) with predicted zinc ion binding%2C DNA binding activity%2C role in transcription%2C DNA-templated and nucleus localization
scf_000008	ChIP_macs2_peak_968	1483636	1491001	7366	4.29689	ID=AFUB_091620	description=Protein of unknown function
scf_000008	ChIP_macs2_peak_969	1492287	1492949	663	2.36423	ID=AFUB_091650	description=Protein of unknown function
scf_000008	ChIP_macs2_peak_970	1493304	1493734	431	1.94433	ID=AFUB_091650	description=Protein of unknown function
scf_000008	ChIP_macs2_peak_971	1495273	1495578	306	1.6506	ID=AFUB_091650	description=Protein of unknown function
scf_000008	ChIP_macs2_peak_972	1497755	1501293	3539	3.77421	ID=AFUB_091670	description=Protein of unknown function
scf_000008	ChIP_macs2_peak_973	1502136	1502847	712	2.45065	ID=AFUB_091680	description=Ortholog(s) have role in fatty acid beta-oxidation%2C long-chain fatty acid catabolic process and peroxisome localization
scf_000008	ChIP_macs2_peak_974	1507900	1508610	711	2.15497	ID=AFUB_091710	description=Protein of unknown function
scf_000008	ChIP_macs2_peak_975	1552478	1553005	528	2.37977	ID=AFUB_091870	description=Has domain(s) with predicted sequence-specific DNA binding RNA polymerase II transcription factor%2C zinc ion binding%2C DNA binding activity%2C role in regulation of transcription%2C DNA-dependent%2C transcription%2C DNA-templated and nucleus localization
scf_000008	ChIP_macs2_peak_976	1569990	1570359	370	2.60213	ID=AFUB_091940	description=Has domain(s) with predicted catalytic%2C cation binding activity and role in carbohydrate metabolic process
scf_000008	ChIP_macs2_peak_977	1594420	1595037	618	2.15059	ID=AFUB_092080	description=Has domain(s) with predicted catalytic activity and role in metabolic process
scf_000008	ChIP_macs2_peak_978	1595224	1596030	807	2.70102	ID=AFUB_092090	description=Protein of unknown function
scf_000008	ChIP_macs2_peak_979	1716158	1716480	323	1.97899	ID=AFUB_092560	description=Protein of unknown function
scf_000008	ChIP_macs2_peak_980	1744973	1745351	379	1.59269	ID=AFUB_092580	description=Protein of unknown function
scf_000008	ChIP_macs2_peak_981	1746900	1747612	713	1.70468	ID=AFUB_092590	description=Protein of unknown function
scf_000008	ChIP_macs2_peak_982	1748628	1750472	1845	2.56104	ID=AFUB_092590	description=Protein of unknown function
scf_000008	ChIP_macs2_peak_983	1750639	1750935	297	2.14253	ID=AFUB_092600	description=Has domain(s) with predicted protein binding activity
scf_000008	ChIP_macs2_peak_984	1802514	1802803	290	2.02126	ID=AFUB_092750	description=Protein of unknown function
scf_000008	ChIP_macs2_peak_985	1804259	1804748	490	2.18788	ID=AFUB_092760	description=Has domain(s) with predicted DNA binding%2C protein dimerization activity
scf_000008	ChIP_macs2_peak_986	1805221	1806531	1311	2.96464	ID=AFUB_092760	description=Has domain(s) with predicted DNA binding%2C protein dimerization activity
scf_000008	ChIP_macs2_peak_987	1815517	1816025	509	2.90956	ID=AFUB_092800	description=Has domain(s) with predicted chitinase%2C cation binding activity and role in chitin catabolic process%2C carbohydrate metabolic process
scf_000009	ChIP_macs2_peak_988	56953	57533	581	1.77515	ID=AFUB_093070	description=Has domain(s) with predicted structural constituent of ribosome activity%2C role in translation and ribosome localization
scf_000009	ChIP_macs2_peak_989	68136	68991	856	2.06325	ID=AFUB_093120	description=Has domain(s) with predicted nucleic acid binding%2C zinc ion binding activity and intracellular localization
scf_000009	ChIP_macs2_peak_990	87641	89508	1868	4.00818	ID=AFUB_093160	description=Has domain(s) with predicted ATP binding%2C protein tyrosine kinase activity and role in protein phosphorylation
scf_000009	ChIP_macs2_peak_991	145847	146725	879	2.31387	ID=AFUB_093370	description=Ortholog(s) have intracellular%2C extracellular region localization
scf_000009	ChIP_macs2_peak_992	146969	147309	341	2.18217	ID=AFUB_093380	description=Has domain(s) with predicted leucine-tRNA ligase%2C ATP binding%2C aminoacyl-tRNA editing activity%2C role in leucyl-tRNA aminoacylation and cytoplasm localization
scf_000009	ChIP_macs2_peak_993	216451	217055	605	2.14347	ID=AFUB_093630	description=Ortholog(s) have role in regulation of transcription from RNA polymerase II promoter%2C ER-associated misfolded protein catabolic process%2C hyphal growth%2C secretion by cell
scf_000009	ChIP_macs2_peak_994	237067	237489	423	1.94267	ID=AFUB_093700	description=Protein of unknown function
scf_000009	ChIP_macs2_peak_995	256406	256872	467	2.01877	ID=AFUB_093760	description=Ortholog(s) have role in fungal-type cell wall organization and cell septum%2C calcineurin complex localization
scf_000009	ChIP_macs2_peak_996	274320	274864	545	2.27292	ID=AFUB_093810	description=Protein of unknown function
scf_000009	ChIP_macs2_peak_997	281279	281860	582	2.14224	ID=AFUB_093820	description=Protein of unknown function
scf_000009	ChIP_macs2_peak_998	300909	301613	705	1.69306	ID=AFUB_093900	description=Ortholog(s) have kinetochore%2C nuclear pore%2C nucleoplasm localization
scf_000009	ChIP_macs2_peak_999	301852	303582	1731	2.5068	ID=AFUB_093900	description=Ortholog(s) have kinetochore%2C nuclear pore%2C nucleoplasm localization
scf_000009	ChIP_macs2_peak_1000	303831	304610	780	2.02887	ID=AFUB_093910	description=Has domain(s) with predicted transferase activity%2C transferring phosphorus-containing groups activity
scf_000009	ChIP_macs2_peak_1001	307556	308054	499	1.91069	ID=AFUB_093930	description=Has domain(s) with predicted ATP binding%2C ATPase activity%2C coupled to transmembrane movement of substances activity%2C role in transport and integral to membrane localization
scf_000009	ChIP_macs2_peak_1002	333701	334009	309	2.03357	ID=AFUB_093990	description=Protein of unknown function
scf_000009	ChIP_macs2_peak_1003	344966	345567	602	2.37245	ID=AFUB_094030	description=Protein of unknown function
scf_000009	ChIP_macs2_peak_1004	364718	365543	826	2.611	ID=AFUB_094110	description=Has domain(s) with predicted protein binding activity
scf_000009	ChIP_macs2_peak_1005	476901	479132	2232	2.21843	ID=AFUB_094550	description=Has domain(s) with predicted amidophosphoribosyltransferase activity and role in nucleoside metabolic process%2C purine nucleobase biosynthetic process
scf_000009	ChIP_macs2_peak_1006	489961	491703	1743	3.24107	ID=AFUB_094610	description=Has domain(s) with predicted ATP binding%2C metal ion binding%2C cation-transporting ATPase%2C ATPase activity%2C coupled to transmembrane movement of ions%2C phosphorylative mechanism activity%2C role in ATP biosynthetic process%2C cation transport
scf_000009	ChIP_macs2_peak_1007	496266	497002	737	2.37977	ID=AFUB_094630	description=Has domain(s) with predicted protein binding%2C zinc ion binding activity
scf_000009	ChIP_macs2_peak_1008	508239	508600	362	1.86659	ID=AFUB_094660	description=Ortholog(s) have role in biotin biosynthetic process and peroxisome localization
scf_000009	ChIP_macs2_peak_1009	514611	514918	308	1.89948	ID=AFUB_094680	description=Has domain(s) with predicted flavin adenine dinucleotide binding%2C UDP-N-acetylmuramate dehydrogenase activity and role in oxidation-reduction process
scf_000009	ChIP_macs2_peak_1010	515512	516623	1112	3.26979	ID=AFUB_094690	description=Protein of unknown function
scf_000009	ChIP_macs2_peak_1011	534701	535841	1141	3.35509	ID=AFUB_094760	description=Has domain(s) with predicted glutamate-ammonia ligase activity and role in glutamine biosynthetic process
scf_000009	ChIP_macs2_peak_1012	545910	546391	482	3.12273	ID=AFUB_094790	description=Protein of unknown function
scf_000009	ChIP_macs2_peak_1013	562568	562922	355	2.28848	ID=AFUB_094830	description=Has domain(s) with predicted catalytic%2C ATP binding%2C metal ion binding activity
scf_000009	ChIP_macs2_peak_1014	568758	570156	1399	2.43736	ID=AFUB_094860	description=Has domain(s) with predicted sequence-specific DNA binding RNA polymerase II transcription factor%2C zinc ion binding activity%2C role in regulation of transcription%2C DNA-dependent and nucleus localization
scf_000009	ChIP_macs2_peak_1015	625812	627201	1390	3.65782	ID=AFUB_095120	description=Protein of unknown function
scf_000009	ChIP_macs2_peak_1016	660349	663053	2705	2.94764	ID=AFUB_095240	description=Ortholog(s) have monosaccharide transmembrane transporter activity and role in carbohydrate transmembrane transport
scf_000009	ChIP_macs2_peak_1017	687579	688333	755	1.70752	ID=AFUB_095340	description=Protein of unknown function
scf_000009	ChIP_macs2_peak_1018	697810	698664	855	1.94267	ID=AFUB_095380	description=Ortholog(s) have hyphal septin band%2C endosome%2C spitzenkorper%2C plasma membrane localization
scf_000009	ChIP_macs2_peak_1019	699351	700369	1019	1.48923	ID=AFUB_095390	description=Ortholog(s) have role in arginine biosynthetic process%2C positive regulation of siderophore biosynthetic process
scf_000009	ChIP_macs2_peak_1020	708041	708720	680	2.91122	ID=AFUB_095420	description=Has domain(s) with predicted cell outer membrane%2C integral to membrane localization
scf_000009	ChIP_macs2_peak_1021	765434	767690	2257	3.85797	ID=AFUB_095620	description=Ortholog(s) have and nucleus localization
scf_000009	ChIP_macs2_peak_1022	768461	769140	680	2.45187	ID=AFUB_095620	description=Ortholog(s) have and nucleus localization
scf_000009	ChIP_macs2_peak_1023	769324	775075	5752	3.50129	ID=AFUB_095630	description=Has domain(s) with predicted protein binding activity
scf_000009	ChIP_macs2_peak_1024	794623	795562	940	2.11588	ID=AFUB_095690	description=Has domain(s) with predicted 2-dehydropantoate 2-reductase%2C NADP binding activity and role in oxidation-reduction process
scf_000009	ChIP_macs2_peak_1025	795779	796258	480	2.07801	ID=AFUB_095690	description=Has domain(s) with predicted 2-dehydropantoate 2-reductase%2C NADP binding activity and role in oxidation-reduction process
scf_000009	ChIP_macs2_peak_1026	868520	869233	714	2.42	ID=AFUB_096000	description=Protein of unknown function
scf_000009	ChIP_macs2_peak_1027	870763	873180	2418	2.57938	ID=AFUB_096000	description=Protein of unknown function
scf_000009	ChIP_macs2_peak_1028	873998	877736	3739	5.34536	ID=AFUB_096000	description=Protein of unknown function
scf_000009	ChIP_macs2_peak_1029	877966	878462	497	1.73191	ID=AFUB_096010	description=Has domain(s) with predicted sequence-specific DNA binding RNA polymerase II transcription factor%2C zinc ion binding activity%2C role in regulation of transcription%2C DNA-dependent and nucleus localization
scf_000009	ChIP_macs2_peak_1030	878831	880365	1535	2.32819	ID=AFUB_096010	description=Has domain(s) with predicted sequence-specific DNA binding RNA polymerase II transcription factor%2C zinc ion binding activity%2C role in regulation of transcription%2C DNA-dependent and nucleus localization
scf_000009	ChIP_macs2_peak_1031	880748	881694	947	2.59975	ID=AFUB_096010	description=Has domain(s) with predicted sequence-specific DNA binding RNA polymerase II transcription factor%2C zinc ion binding activity%2C role in regulation of transcription%2C DNA-dependent and nucleus localization
scf_000009	ChIP_macs2_peak_1032	895730	896610	881	1.54035	ID=AFUB_096050	description=Ortholog(s) have IgE binding%2C thioredoxin peroxidase activity and extracellular region%2C peroxisome localization
scf_000009	ChIP_macs2_peak_1033	940904	941598	695	2.15296	ID=AFUB_096220	description=Ortholog(s) have UDP-galactosyltransferase activity%2C role in beta-D-galactofuranose biosynthetic process and Golgi apparatus localization
scf_000009	ChIP_macs2_peak_1034	946797	947151	355	2.20062	ID=AFUB_096230	description=Has domain(s) with predicted DNA binding%2C protein dimerization activity
scf_000009	ChIP_macs2_peak_1035	982248	982904	657	2.33802	ID=AFUB_096310	description=Has domain(s) with predicted catalytic%2C pyridoxal phosphate binding activity and role in metabolic process
scf_000009	ChIP_macs2_peak_1036	983092	983883	792	2.23239	ID=AFUB_096310	description=Has domain(s) with predicted catalytic%2C pyridoxal phosphate binding activity and role in metabolic process
scf_000009	ChIP_macs2_peak_1037	984104	985313	1210	2.33199	ID=AFUB_096320	description=Has domain(s) with predicted protein kinase binding activity and role in regulation of cyclin-dependent protein serine/threonine kinase activity
scf_000009	ChIP_macs2_peak_1038	1004713	1009550	4838	4.88287	ID=AFUB_096380	description=Has domain(s) with predicted sequence-specific DNA binding RNA polymerase II transcription factor%2C zinc ion binding activity%2C role in regulation of transcription%2C DNA-dependent and nucleus localization
scf_000009	ChIP_macs2_peak_1039	1009755	1010166	412	1.9202	ID=AFUB_096380	description=Has domain(s) with predicted sequence-specific DNA binding RNA polymerase II transcription factor%2C zinc ion binding activity%2C role in regulation of transcription%2C DNA-dependent and nucleus localization
scf_000009	ChIP_macs2_peak_1040	1028485	1031503	3019	3.847	ID=AFUB_096420	description=Has domain(s) with predicted monooxygenase%2C oxidoreductase activity%2C acting on paired donors%2C with incorporation or reduction of molecular oxygen activity and role in oxidation-reduction process
scf_000009	ChIP_macs2_peak_1041	1032055	1032382	328	1.86755	ID=AFUB_096430	description=Has domain(s) with predicted nucleic acid binding%2C zinc ion binding activity and intracellular localization
scf_000009	ChIP_macs2_peak_1042	1044436	1045120	685	1.99813	ID=AFUB_096490	description=Protein of unknown function
scf_000009	ChIP_macs2_peak_1043	1085445	1085749	305	2.14043	ID=AFUB_096600	description=Protein of unknown function
scf_000009	ChIP_macs2_peak_1044	1092780	1093156	377	2.60729	ID=AFUB_096620	description=Protein of unknown function
scf_000009	ChIP_macs2_peak_1045	1097518	1098368	851	2.74628	ID=AFUB_096640	description=Has domain(s) with predicted oxidoreductase activity and role in oxidation-reduction process
scf_000009	ChIP_macs2_peak_1046	1101479	1101984	506	2.25082	ID=AFUB_096640	description=Has domain(s) with predicted oxidoreductase activity and role in oxidation-reduction process
scf_000009	ChIP_macs2_peak_1047	1351302	1351935	634	2.64	ID=AFUB_097500	description=Protein of unknown function
scf_000009	ChIP_macs2_peak_1048	1352098	1352387	290	1.8374	ID=AFUB_097510	description=Protein of unknown function
scf_000009	ChIP_macs2_peak_1049	1356594	1356949	356	2.02699	ID=AFUB_097520	description=Has domain(s) with predicted role in transmembrane transport
scf_000009	ChIP_macs2_peak_1050	1433039	1434985	1947	3.45163	ID=AFUB_097700	description=Protein of unknown function
scf_000009	ChIP_macs2_peak_1051	1445180	1445537	358	1.95267	ID=AFUB_097740	description=Protein of unknown function
scf_000009	ChIP_macs2_peak_1052	1446014	1446911	898	2.84283	ID=AFUB_097740	description=Protein of unknown function
scf_000009	ChIP_macs2_peak_1053	1447094	1447474	381	2.20758	ID=AFUB_097740	description=Protein of unknown function
scf_000009	ChIP_macs2_peak_1054	1448390	1449692	1303	3.35726	ID=AFUB_097750	description=Protein of unknown function
scf_000009	ChIP_macs2_peak_1055	1460795	1461248	454	2.28306	ID=AFUB_097770	description=Protein of unknown function
scf_000009	ChIP_macs2_peak_1056	1493186	1493616	431	3.10948	ID=AFUB_097880	description=Protein of unknown function
scf_000009	ChIP_macs2_peak_1057	1496236	1496806	571	2.36953	ID=AFUB_097880	description=Protein of unknown function
scf_000009	ChIP_macs2_peak_1058	1496987	1497666	680	2.25879	ID=AFUB_097880	description=Protein of unknown function
scf_000009	ChIP_macs2_peak_1059	1498959	1499343	385	2.30087	ID=AFUB_097880	description=Protein of unknown function
scf_000009	ChIP_macs2_peak_1060	1500064	1500431	368	1.73191	ID=AFUB_097890	description=Protein of unknown function
scf_000009	ChIP_macs2_peak_1061	1536620	1537102	483	1.99136	ID=AFUB_097970	description=Has domain(s) with predicted hydrolase activity%2C hydrolyzing O-glycosyl compounds activity and role in carbohydrate metabolic process
scf_000009	ChIP_macs2_peak_1062	1538674	1539355	682	2.18408	ID=AFUB_097980	description=Protein of unknown function
scf_000009	ChIP_macs2_peak_1063	1547699	1548451	753	2.24407	ID=AFUB_098000	description=Has domain(s) with predicted protein binding activity
scf_000009	ChIP_macs2_peak_1064	1562875	1563339	465	2.56668	ID=AFUB_098040	description=Has domain(s) with predicted protein binding activity
scf_000010	ChIP_macs2_peak_1065	63439	63889	451	2.59676	ID=AFUB_098350	description=Protein of unknown function
scf_000010	ChIP_macs2_peak_1066	148916	149232	317	1.90488	ID=AFUB_098690	description=Has domain(s) with predicted sequence-specific DNA binding transcription factor%2C sequence-specific DNA binding activity and role in regulation of transcription%2C DNA-dependent
scf_000010	ChIP_macs2_peak_1067	161550	162207	658	1.815	ID=AFUB_098730	description=Protein of unknown function
scf_000010	ChIP_macs2_peak_1068	179728	180477	750	2.19051	ID=AFUB_098790	description=Protein of unknown function
scf_000010	ChIP_macs2_peak_1069	180890	181387	498	2.22181	ID=AFUB_098790	description=Protein of unknown function
scf_000010	ChIP_macs2_peak_1070	181893	184621	2729	5.08968	ID=AFUB_098790	description=Protein of unknown function
scf_000010	ChIP_macs2_peak_1071	186638	187089	452	2.28561	ID=AFUB_098800	description=Protein of unknown function
scf_000010	ChIP_macs2_peak_1072	213917	215403	1487	3.26197	ID=AFUB_098910	description=Protein of unknown function
scf_000010	ChIP_macs2_peak_1073	227634	228123	490	2.22263	ID=AFUB_098950	description=Ortholog(s) have extracellular region localization
scf_000010	ChIP_macs2_peak_1074	248575	248945	371	1.92814	ID=AFUB_099020	description=Has domain(s) with predicted ATP binding%2C nucleoside-triphosphatase activity
scf_000010	ChIP_macs2_peak_1075	261127	263702	2576	3.11754	ID=AFUB_099050	description=Ortholog(s) have transcription regulatory region DNA binding activity
scf_000010	ChIP_macs2_peak_1076	264243	264551	309	1.64469	ID=AFUB_099070	description=Protein of unknown function
scf_000010	ChIP_macs2_peak_1077	386879	387356	478	1.48923	ID=AFUB_099590	description=Ortholog(s) have nucleus localization
scf_000010	ChIP_macs2_peak_1078	387552	389777	2226	3.23081	ID=AFUB_099590	description=Ortholog(s) have nucleus localization
scf_000010	ChIP_macs2_peak_1079	400956	401930	975	2.61746	ID=AFUB_099650	description=Ortholog(s) have nitric oxide dioxygenase%2C riboflavin reductase (NADPH) activity and cytosol localization
scf_000010	ChIP_macs2_peak_1080	406231	406643	413	2.01897	ID=AFUB_099680	description=Has domain(s) with predicted amino acid transmembrane transporter activity%2C role in amino acid transmembrane transport and membrane localization
scf_000010	ChIP_macs2_peak_1081	409790	410095	306	1.834	ID=AFUB_099690	description=Protein of unknown function
scf_000010	ChIP_macs2_peak_1082	420636	421181	546	2.52522	ID=AFUB_099720	description=Protein of unknown function
scf_000010	ChIP_macs2_peak_1083	421838	422318	481	1.85708	ID=AFUB_099730	description=Protein of unknown function
scf_000010	ChIP_macs2_peak_1084	423461	423775	315	1.97779	ID=AFUB_099730	description=Protein of unknown function
scf_000010	ChIP_macs2_peak_1085	496104	496473	370	1.88218	ID=AFUB_100010	description=Has domain(s) with predicted FMN binding%2C heme binding%2C oxidoreductase activity and role in oxidation-reduction process
scf_000010	ChIP_macs2_peak_1086	526987	528147	1161	1.59631	ID=AFUB_100110	description=Protein of unknown function
scf_000011	ChIP_macs2_peak_1087	186770	188061	1292	3.66181	ID=AFUB_101140	description=Ortholog(s) have role in asperthecin biosynthetic process
scf_000011	ChIP_macs2_peak_1088	188927	189317	391	1.65783	ID=AFUB_101150	description=Protein of unknown function
scf_000011	ChIP_macs2_peak_1089	396854	397370	517	1.83136	ID=AFUB_101870	description=Has domain(s) with predicted sequence-specific DNA binding RNA polymerase II transcription factor%2C zinc ion binding activity%2C role in regulation of transcription%2C DNA-dependent and nucleus localization
scf_000016	ChIP_macs2_peak_1090	10676	11239	564	2.33952	.	#N/A
scf_000033	ChIP_macs2_peak_1091	659	1118	460	6.67556	.	#N/A
scf_000033	ChIP_macs2_peak_1092	1409	1743	335	4.29116	.	#N/A

## Sheet: ChIP.rep2
Chr	Name	Start	End	Length	Fold_enrichment	Description
scf_000001	ChIP.rep2_macs2_peak_1	175812	176198	387	2.08881	ID=AFUB_000660;description=Ortholog(s) have fungal-type cell wall localization
scf_000001	ChIP.rep2_macs2_peak_2	177265	177850	586	1.975	ID=AFUB_000670;description=Protein of unknown function
scf_000001	ChIP.rep2_macs2_peak_3	182642	183130	489	1.93208	ID=AFUB_000690;description=Protein of unknown function
scf_000001	ChIP.rep2_macs2_peak_4	308988	309857	870	2.45354	ID=AFUB_001150;description=Has domain(s) with predicted magnesium ion binding%2C NAD binding%2C 3-isopropylmalate dehydrogenase activity%2C role in oxidation-reduction process%2C leucine biosynthetic process and cytoplasm localization
scf_000001	ChIP.rep2_macs2_peak_5	328433	330285	1853	2.87115	ID=AFUB_001230;description=Protein of unknown function
scf_000001	ChIP.rep2_macs2_peak_6	334530	334986	457	1.80269	ID=AFUB_001260;description=Ortholog(s) have glutamate decarboxylase activity and role in glutamate catabolic process%2C gamma-aminobutyric acid metabolic process
scf_000001	ChIP.rep2_macs2_peak_7	363236	363897	662	2.38294	ID=AFUB_001370;description=Protein of unknown function
scf_000001	ChIP.rep2_macs2_peak_8	506375	508169	1795	2.70013	ID=AFUB_001820;description=Has domain(s) with predicted nucleic acid binding%2C zinc ion binding activity
scf_000001	ChIP.rep2_macs2_peak_9	560566	561917	1352	2.67245	ID=AFUB_002010;description=Protein of unknown function
scf_000001	ChIP.rep2_macs2_peak_10	590067	590474	408	2.16978	ID=AFUB_002120;description=Ortholog(s) have endoribonuclease activity and role in pathogenesis%2C fungal-type cell wall organization%2C HAC1-type intron splice site recognition and cleavage%2C endoplasmic reticulum unfolded protein response
scf_000001	ChIP.rep2_macs2_peak_11	654018	654379	362	2.08142	ID=AFUB_002340;description=Has domain(s) with predicted sequence-specific DNA binding RNA polymerase II transcription factor%2C zinc ion binding activity%2C role in regulation of transcription%2C DNA-dependent and nucleus localization
scf_000001	ChIP.rep2_macs2_peak_12	713918	714571	654	2.1584	ID=AFUB_002550;description=Has domain(s) with predicted unfolded protein binding%2C ATP binding%2C nucleoside-triphosphatase activity and role in protein folding
scf_000001	ChIP.rep2_macs2_peak_13	859594	860302	709	2.24147	ID=AFUB_003120;description=Has domain(s) with predicted role in transmembrane transport
scf_000001	ChIP.rep2_macs2_peak_14	898299	900950	2652	2.95325	ID=AFUB_003260;description=Has domain(s) with predicted transferase activity%2C transferring phosphorus-containing groups activity
scf_000001	ChIP.rep2_macs2_peak_15	926055	927014	960	2.22489	ID=AFUB_003360;description=Ortholog(s) have extracellular region localization
scf_000001	ChIP.rep2_macs2_peak_16	1011514	1013525	2012	2.81062	ID=AFUB_003640;description=Protein of unknown function
scf_000001	ChIP.rep2_macs2_peak_17	1113979	1115912	1934	4.04404	ID=AFUB_004020;description=Has domain(s) with predicted oxygen binding%2C iron ion binding%2C heme binding activity and role in oxygen transport
scf_000001	ChIP.rep2_macs2_peak_18	1127317	1127851	535	2.462	ID=AFUB_004030;description=Has domain(s) with predicted oxidoreductase activity%2C acting on the aldehyde or oxo group of donors%2C NAD or NADP as acceptor activity and role in oxidation-reduction process
scf_000001	ChIP.rep2_macs2_peak_19	1134489	1135144	656	2.44674	ID=AFUB_004060;description=Protein of unknown function
scf_000001	ChIP.rep2_macs2_peak_20	1244144	1246225	2082	4.84906	ID=AFUB_004480;description=Has domain(s) with predicted CoA-transferase activity and role in metabolic process
scf_000001	ChIP.rep2_macs2_peak_21	1410885	1411580	696	1.78292	ID=AFUB_005030;description=Protein of unknown function
scf_000001	ChIP.rep2_macs2_peak_22	1460356	1460787	432	1.8891	ID=AFUB_005230;description=unspecified product
scf_000001	ChIP.rep2_macs2_peak_23	1478561	1484633	6073	4.96315	ID=AFUB_005300;description=Protein of unknown function
scf_000001	ChIP.rep2_macs2_peak_24	1497972	1501181	3210	2.44919	ID=AFUB_005330;description=Has domain(s) with predicted protein binding activity
scf_000001	ChIP.rep2_macs2_peak_25	1501494	1501971	478	1.89022	ID=AFUB_005340;description=Has domain(s) with predicted role in lipid metabolic process
scf_000001	ChIP.rep2_macs2_peak_26	1520703	1521301	599	2.1295	ID=AFUB_005390;description=Ortholog(s) have sulfate transmembrane transporter activity and role in sulfate assimilation%2C sulfate transport%2C transmembrane transport
scf_000001	ChIP.rep2_macs2_peak_27	1525923	1526278	356	2.2534	ID=AFUB_005400;description=Has domain(s) with predicted unfolded protein binding%2C heat shock protein binding activity and role in protein folding
scf_000001	ChIP.rep2_macs2_peak_28	1657906	1658712	807	1.69912	ID=AFUB_005880;description=Protein of unknown function
scf_000001	ChIP.rep2_macs2_peak_29	1663834	1664873	1040	2.09816	ID=AFUB_005890;description=Has domain(s) with predicted DNA binding activity
scf_000001	ChIP.rep2_macs2_peak_30	1665609	1666187	579	2.22109	ID=AFUB_005890;description=Has domain(s) with predicted DNA binding activity
scf_000001	ChIP.rep2_macs2_peak_31	1667949	1669110	1162	2.0013	ID=AFUB_005900;description=Has domain(s) with predicted GTP binding activity
scf_000001	ChIP.rep2_macs2_peak_32	1710803	1711318	516	1.73586	ID=AFUB_006050;description=Protein of unknown function
scf_000001	ChIP.rep2_macs2_peak_33	1746928	1748164	1237	2.37722	ID=AFUB_006180;description=Protein of unknown function
scf_000001	ChIP.rep2_macs2_peak_34	1808680	1812054	3375	2.30029	ID=AFUB_006400;description=Has domain(s) with predicted unfolded protein binding%2C heat shock protein binding activity and role in protein folding
scf_000001	ChIP.rep2_macs2_peak_35	1813248	1813883	636	2.42773	ID=AFUB_006400;description=Has domain(s) with predicted unfolded protein binding%2C heat shock protein binding activity and role in protein folding
scf_000001	ChIP.rep2_macs2_peak_36	1926247	1926679	433	2.02863	ID=AFUB_006820;description=Has domain(s) with predicted transporter activity%2C role in transmembrane transport and integral to membrane localization
scf_000001	ChIP.rep2_macs2_peak_37	1947821	1948254	434	2.19964	ID=AFUB_006900;description=Has domain(s) with predicted GTP binding%2C zinc ion binding%2C GTPase%2C translation initiation factor activity%2C role in translational initiation and intracellular localization
scf_000001	ChIP.rep2_macs2_peak_38	1955278	1955654	377	1.88446	ID=AFUB_006930;description=Has domain(s) with predicted role in transmembrane transport and integral to membrane localization
scf_000001	ChIP.rep2_macs2_peak_39	2009432	2009753	322	2.01101	ID=AFUB_007150;description=Has domain(s) with predicted structural constituent of ribosome activity%2C role in translation and ribosome localization
scf_000001	ChIP.rep2_macs2_peak_40	2020547	2023028	2482	2.54878	ID=AFUB_007190;description=Has domain(s) with predicted aconitate hydratase%2C 4 iron%2C 4 sulfur cluster binding activity and role in tricarboxylic acid cycle
scf_000001	ChIP.rep2_macs2_peak_41	2048029	2048549	521	2.39458	ID=AFUB_007300;description=Has domain(s) with predicted protein serine/threonine kinase%2C ATP binding activity and role in protein phosphorylation
scf_000001	ChIP.rep2_macs2_peak_42	2050890	2052953	2064	1.87764	ID=AFUB_007310;description=Protein of unknown function
scf_000001	ChIP.rep2_macs2_peak_43	2058766	2059882	1117	1.92452	ID=AFUB_007320;description=Has domain(s) with predicted chorismate synthase activity and role in aromatic amino acid family biosynthetic process
scf_000001	ChIP.rep2_macs2_peak_44	2081871	2082254	384	1.72851	ID=AFUB_007430;description=Ortholog(s) have cyclin-dependent protein serine/threonine kinase regulator activity and role in conidium formation%2C negative regulation of conidium formation%2C sporocarp development involved in sexual reproduction%2C cellular phosphate ion homeostasis
scf_000001	ChIP.rep2_macs2_peak_45	2122439	2125443	3005	2.16	ID=AFUB_007570;description=Protein of unknown function
scf_000001	ChIP.rep2_macs2_peak_46	2131815	2132153	339	1.99614	ID=AFUB_007600;description=Protein of unknown function
scf_000001	ChIP.rep2_macs2_peak_47	2136941	2137271	331	2.03762	ID=AFUB_007610;description=Protein of unknown function
scf_000001	ChIP.rep2_macs2_peak_48	2168348	2172580	4233	4.78601	ID=AFUB_007740;description=Has domain(s) with predicted role in regulation of mitotic metaphase/anaphase transition%2C anaphase-promoting complex-dependent proteasomal ubiquitin-dependent protein catabolic process and anaphase-promoting complex localization
scf_000001	ChIP.rep2_macs2_peak_49	2182629	2184576	1948	1.60968	ID=AFUB_007780;description=Protein of unknown function
scf_000001	ChIP.rep2_macs2_peak_50	2184859	2186449	1591	2.17117	ID=AFUB_007800;description=Ortholog(s) have role in heme biosynthetic process and extracellular region localization
scf_000001	ChIP.rep2_macs2_peak_51	2356350	2356772	423	1.67948	ID=AFUB_008230;description=Protein of unknown function
scf_000001	ChIP.rep2_macs2_peak_52	2411074	2411371	298	2.09038	ID=AFUB_008440;description=Ortholog(s) have nuclear periphery localization
scf_000001	ChIP.rep2_macs2_peak_53	2485902	2486357	456	2.12761	ID=AFUB_008730;description=Has domain(s) with predicted membrane localization
scf_000001	ChIP.rep2_macs2_peak_54	2519757	2521192	1436	2.53728	ID=AFUB_008920;description=Has domain(s) with predicted catalytic%2C pyridoxal phosphate binding activity and role in metabolic process
scf_000001	ChIP.rep2_macs2_peak_55	2538305	2538787	483	2.3077	ID=AFUB_008990;description=Protein of unknown function
scf_000001	ChIP.rep2_macs2_peak_56	2540899	2541599	701	2.32304	ID=AFUB_008990;description=Protein of unknown function
scf_000001	ChIP.rep2_macs2_peak_57	2602419	2602739	321	1.87275	ID=AFUB_009210;description=Protein of unknown function
scf_000001	ChIP.rep2_macs2_peak_58	2712902	2713459	558	2.44441	ID=AFUB_009660;description=Protein of unknown function
scf_000001	ChIP.rep2_macs2_peak_59	2713725	2714175	451	2.04652	ID=AFUB_009660;description=Protein of unknown function
scf_000001	ChIP.rep2_macs2_peak_60	2714521	2714876	356	2.00924	ID=AFUB_009660;description=Protein of unknown function
scf_000001	ChIP.rep2_macs2_peak_61	2738901	2739640	740	1.92151	ID=AFUB_009760;description=Ortholog(s) have phosphoglycerate kinase activity and intracellular localization
scf_000001	ChIP.rep2_macs2_peak_62	2768331	2768848	518	1.80443	ID=AFUB_009800;description=Protein of unknown function
scf_000001	ChIP.rep2_macs2_peak_63	2770967	2772881	1915	1.94288	ID=AFUB_009810;description=Has domain(s) with predicted ATP binding%2C ATPase activity%2C coupled to transmembrane movement of substances activity%2C role in transmembrane transport and integral to membrane localization
scf_000001	ChIP.rep2_macs2_peak_64	2824605	2825080	476	1.8074	ID=AFUB_009990;description=Has domain(s) with predicted hydrolase activity
scf_000001	ChIP.rep2_macs2_peak_65	2827694	2828789	1096	2.57153	ID=AFUB_010000;description=Has domain(s) with predicted sequence-specific DNA binding transcription factor%2C sequence-specific DNA binding activity and role in regulation of transcription%2C DNA-dependent
scf_000001	ChIP.rep2_macs2_peak_66	2836739	2837329	591	1.64923	ID=AFUB_010020;description=Protein of unknown function
scf_000001	ChIP.rep2_macs2_peak_67	2840990	2842099	1110	2.75455	ID=AFUB_010030;description=Protein of unknown function
scf_000001	ChIP.rep2_macs2_peak_68	2843962	2844484	523	2.3148	ID=AFUB_010040;description=Protein of unknown function
scf_000001	ChIP.rep2_macs2_peak_69	2899272	2899838	567	2.16816	ID=AFUB_010250;description=Has domain(s) with predicted catalytic%2C cofactor binding%2C ATP binding activity and role in metabolic process
scf_000001	ChIP.rep2_macs2_peak_70	2929051	2929344	294	1.94424	ID=AFUB_010350;description=Ortholog(s) have ammonium transmembrane transporter activity and role in nitrogen utilization%2C ammonium transport
scf_000001	ChIP.rep2_macs2_peak_71	3099565	3100427	863	2.18893	ID=AFUB_010910;description=Ortholog(s) have extracellular region localization
scf_000001	ChIP.rep2_macs2_peak_72	3103439	3103787	349	2.14001	ID=AFUB_010920;description=Has domain(s) with predicted endopolyphosphatase activity and integral to membrane%2C vacuole localization
scf_000001	ChIP.rep2_macs2_peak_73	3120131	3121014	884	2.44949	ID=AFUB_011010;description=Has domain(s) with predicted nucleotide binding%2C oxidoreductase activity and role in oxidation-reduction process
scf_000001	ChIP.rep2_macs2_peak_74	3124118	3124583	466	1.72181	ID=AFUB_011030;description=Ortholog(s) have quinate 3-dehydrogenase (NAD+)%2C shikimate 3-dehydrogenase (NADP+) activity and role in quinate catabolic process
scf_000001	ChIP.rep2_macs2_peak_75	3207867	3208300	434	1.69351	ID=AFUB_011380;description=Has domain(s) with predicted protein serine/threonine kinase%2C ATP binding activity and role in protein phosphorylation
scf_000001	ChIP.rep2_macs2_peak_76	3212426	3221807	9382	3.96076	ID=AFUB_011400;description=Has domain(s) with predicted protein kinase binding activity and role in regulation of cyclin-dependent protein serine/threonine kinase activity
scf_000001	ChIP.rep2_macs2_peak_77	3222202	3222524	323	1.85516	ID=AFUB_011400;description=Has domain(s) with predicted protein kinase binding activity and role in regulation of cyclin-dependent protein serine/threonine kinase activity
scf_000001	ChIP.rep2_macs2_peak_78	3225350	3226351	1002	2.26906	ID=AFUB_011410;description=Has domain(s) with predicted flavin adenine dinucleotide binding%2C oxidoreductase activity and role in oxidation-reduction process
scf_000001	ChIP.rep2_macs2_peak_79	3252314	3255876	3563	2.50761	ID=AFUB_011500;description=Protein of unknown function
scf_000001	ChIP.rep2_macs2_peak_80	3257238	3257866	629	1.94185	ID=AFUB_011510;description=Has domain(s) with predicted N-acetyltransferase activity
scf_000001	ChIP.rep2_macs2_peak_81	3258319	3258620	302	2.0238	ID=AFUB_011510;description=Has domain(s) with predicted N-acetyltransferase activity
scf_000001	ChIP.rep2_macs2_peak_82	3303538	3304289	752	2.36129	ID=AFUB_011730;description=Has domain(s) with predicted DNA binding activity%2C role in transcription%2C DNA-templated and nucleus localization
scf_000001	ChIP.rep2_macs2_peak_83	3314415	3315074	660	2.32667	ID=AFUB_011780;description=Has domain(s) with predicted amino acid transmembrane transporter activity%2C role in amino acid transmembrane transport and membrane localization
scf_000001	ChIP.rep2_macs2_peak_84	3318405	3318927	523	2.51683	ID=AFUB_011800;description=Has domain(s) with predicted protein binding%2C zinc ion binding activity
scf_000001	ChIP.rep2_macs2_peak_85	3321833	3323005	1173	3.13772	ID=AFUB_011800;description=Has domain(s) with predicted protein binding%2C zinc ion binding activity
scf_000001	ChIP.rep2_macs2_peak_86	3359977	3360851	875	2.67785	ID=AFUB_011970;description=Protein of unknown function
scf_000001	ChIP.rep2_macs2_peak_87	3361062	3362096	1035	1.58071	ID=AFUB_011970;description=Protein of unknown function
scf_000001	ChIP.rep2_macs2_peak_88	3370833	3372552	1720	2.70717	ID=AFUB_012000;description=Ortholog(s) have role in asexual sporulation resulting in formation of a cellular spore%2C fatty acid biosynthetic process
scf_000001	ChIP.rep2_macs2_peak_89	3398531	3398849	319	2.11595	ID=AFUB_012080;description=Protein of unknown function
scf_000001	ChIP.rep2_macs2_peak_90	3402223	3403000	778	2.04162	ID=AFUB_012090;description=Has domain(s) with predicted role in transmembrane transport and integral to membrane localization
scf_000001	ChIP.rep2_macs2_peak_91	3425554	3426245	692	2.48201	ID=AFUB_012160;description=Has domain(s) with predicted ATP binding%2C ATPase activity%2C coupled to transmembrane movement of substances activity%2C role in transmembrane transport and integral to membrane localization
scf_000001	ChIP.rep2_macs2_peak_92	3460236	3461145	910	2.80276	ID=AFUB_012310;description=Ortholog(s) have role in nitrogen compound metabolic process
scf_000001	ChIP.rep2_macs2_peak_93	3465452	3465955	504	2.03451	ID=AFUB_012320;description=Ortholog(s) have nitrite uptake transmembrane transporter%2C nitrate transmembrane transporter%2C voltage-gated channel activity and role in nitrite transport%2C nitrate transport
scf_000001	ChIP.rep2_macs2_peak_94	3585871	3586194	324	1.89857	ID=AFUB_012730;description=Ortholog(s) have adenine deaminase activity
scf_000001	ChIP.rep2_macs2_peak_95	3588211	3589618	1408	2.49812	ID=AFUB_012730;description=Ortholog(s) have adenine deaminase activity
scf_000001	ChIP.rep2_macs2_peak_96	3590652	3591032	381	1.68803	ID=AFUB_012740;description=Ortholog(s) have role in regulation of nuclear division
scf_000001	ChIP.rep2_macs2_peak_97	3591245	3591612	368	2.20926	ID=AFUB_012740;description=Ortholog(s) have role in regulation of nuclear division
scf_000001	ChIP.rep2_macs2_peak_98	3608697	3609140	444	1.66807	ID=AFUB_012790;description=Ortholog(s) have role in riboflavin biosynthetic process
scf_000001	ChIP.rep2_macs2_peak_99	3613253	3614401	1149	2.48591	ID=AFUB_012810;description=Has domain(s) with predicted coenzyme binding%2C phosphogluconate dehydrogenase (decarboxylating)%2C nucleotide binding activity and role in pentose-phosphate shunt
scf_000001	ChIP.rep2_macs2_peak_100	3630913	3633055	2143	3.34212	ID=AFUB_012890;description=Has domain(s) with predicted zinc ion binding activity
scf_000001	ChIP.rep2_macs2_peak_101	3633476	3634594	1119	1.56752	ID=AFUB_012900;description=Protein of unknown function
scf_000001	ChIP.rep2_macs2_peak_102	3637757	3638220	464	1.86295	ID=AFUB_012910;description=Has domain(s) with predicted phosphatase activator activity
scf_000001	ChIP.rep2_macs2_peak_103	3643942	3644396	455	2.05287	ID=AFUB_012940;description=Protein of unknown function
scf_000001	ChIP.rep2_macs2_peak_104	3659181	3660283	1103	2.54204	ID=AFUB_012990;description=Ortholog(s) have intracellular%2C extracellular region localization
scf_000001	ChIP.rep2_macs2_peak_105	3665074	3666524	1451	2.97178	ID=AFUB_013010;description=Has domain(s) with predicted protein binding activity
scf_000001	ChIP.rep2_macs2_peak_106	3725596	3727484	1889	2.61542	ID=AFUB_013220;description=Has domain(s) with predicted nucleic acid binding%2C zinc ion binding%2C exonuclease activity and intracellular localization
scf_000001	ChIP.rep2_macs2_peak_107	3732479	3736489	4011	2.47374	ID=AFUB_013240;description=Has domain(s) with predicted zinc ion binding%2C DNA binding activity and intracellular localization
scf_000001	ChIP.rep2_macs2_peak_108	3754862	3756570	1709	2.1951	ID=AFUB_013280;description=Has domain(s) with predicted role in transmembrane transport and integral to membrane localization
scf_000001	ChIP.rep2_macs2_peak_109	3808563	3810126	1564	2.18872	ID=AFUB_013480;description=Protein of unknown function
scf_000001	ChIP.rep2_macs2_peak_110	3811685	3812847	1163	1.82535	ID=AFUB_013490;description=Protein of unknown function
scf_000001	ChIP.rep2_macs2_peak_111	3837692	3838047	356	1.86865	ID=AFUB_013630;description=Has domain(s) with predicted histidinol-phosphate transaminase%2C pyridoxal phosphate binding activity and role in histidine biosynthetic process
scf_000001	ChIP.rep2_macs2_peak_112	3886543	3888612	2070	2.63466	ID=AFUB_013830;description=Has domain(s) with predicted sequence-specific DNA binding RNA polymerase II transcription factor%2C zinc ion binding activity%2C role in regulation of transcription%2C DNA-dependent and nucleus localization
scf_000001	ChIP.rep2_macs2_peak_113	3898859	3899720	862	2.27109	ID=AFUB_013880;description=Ortholog(s) have role in cellular response to drug and plasma membrane localization
scf_000001	ChIP.rep2_macs2_peak_114	3909789	3910150	362	1.73265	ID=AFUB_013900;description=Has domain(s) with predicted nucleotide binding%2C oxidoreductase activity and role in metabolic process
scf_000001	ChIP.rep2_macs2_peak_115	3940159	3940951	793	2.26284	ID=AFUB_014020;description=Has domain(s) with predicted catalytic%2C pyridoxal phosphate binding activity and role in biosynthetic process
scf_000001	ChIP.rep2_macs2_peak_116	3982750	3983045	296	1.85874	ID=AFUB_014190;description=Has domain(s) with predicted protein binding activity
scf_000001	ChIP.rep2_macs2_peak_117	4015966	4017284	1319	2.03762	ID=AFUB_014300;description=Has domain(s) with predicted nucleic acid binding%2C zinc ion binding activity and intracellular localization
scf_000001	ChIP.rep2_macs2_peak_118	4018682	4019115	434	2.58908	ID=AFUB_014300;description=Has domain(s) with predicted nucleic acid binding%2C zinc ion binding activity and intracellular localization
scf_000001	ChIP.rep2_macs2_peak_119	4020195	4020786	592	2.05535	ID=AFUB_014300;description=Has domain(s) with predicted nucleic acid binding%2C zinc ion binding activity and intracellular localization
scf_000001	ChIP.rep2_macs2_peak_120	4021677	4022254	578	2.43744	ID=AFUB_014310;description=Has domain(s) with predicted flavin adenine dinucleotide binding%2C tRNA dihydrouridine synthase activity and role in oxidation-reduction process%2C tRNA processing
scf_000001	ChIP.rep2_macs2_peak_121	4069372	4071013	1642	2.23222	ID=AFUB_014470;description=Protein of unknown function
scf_000001	ChIP.rep2_macs2_peak_122	4095054	4097440	2387	3.56387	ID=AFUB_014550;description=Has domain(s) with predicted nucleic acid binding%2C ATP binding%2C ATP-dependent helicase activity
scf_000001	ChIP.rep2_macs2_peak_123	4139073	4139437	365	1.96749	ID=AFUB_014690;description=Protein of unknown function
scf_000001	ChIP.rep2_macs2_peak_124	4162750	4167140	4391	3.45358	ID=AFUB_014770;description=Protein of unknown function
scf_000001	ChIP.rep2_macs2_peak_125	4184097	4185603	1507	2.24742	ID=AFUB_014830;description=Has domain(s) with predicted nucleotide binding%2C hydrolase activity%2C acting on carbon-nitrogen (but not peptide) bonds%2C oxidoreductase activity and role in carbohydrate metabolic process
scf_000001	ChIP.rep2_macs2_peak_126	4187322	4189183	1862	2.462	ID=AFUB_014840;description=Protein of unknown function
scf_000001	ChIP.rep2_macs2_peak_127	4190239	4191354	1116	2.20122	ID=AFUB_014840;description=Protein of unknown function
scf_000001	ChIP.rep2_macs2_peak_128	4241730	4243042	1313	3.08902	ID=AFUB_015000;description=Has domain(s) with predicted adenylosuccinate synthase%2C GTP binding%2C magnesium ion binding activity%2C role in purine nucleotide biosynthetic process and cytoplasm localization
scf_000001	ChIP.rep2_macs2_peak_129	4260340	4262055	1716	2.42187	ID=AFUB_015040;description=Has domain(s) with predicted GTP binding%2C magnesium ion binding%2C GTPase activity
scf_000001	ChIP.rep2_macs2_peak_130	4262622	4263277	656	1.81665	ID=AFUB_015040;description=Has domain(s) with predicted GTP binding%2C magnesium ion binding%2C GTPase activity
scf_000001	ChIP.rep2_macs2_peak_131	4273724	4276582	2859	4.68663	ID=AFUB_015080;description=Protein of unknown function
scf_000001	ChIP.rep2_macs2_peak_132	4333684	4335742	2059	2.83537	ID=AFUB_015310;description=Has domain(s) with predicted magnesium ion binding%2C NAD binding%2C 3-isopropylmalate dehydrogenase activity%2C role in oxidation-reduction process%2C leucine biosynthetic process and cytoplasm localization
scf_000001	ChIP.rep2_macs2_peak_133	4345858	4346264	407	2.29505	ID=AFUB_015350;description=Has domain(s) with predicted iron ion binding%2C heme binding%2C oxidoreductase activity and role in oxidation-reduction process%2C fatty acid biosynthetic process
scf_000001	ChIP.rep2_macs2_peak_134	4347712	4348130	419	1.95535	ID=AFUB_015360;description=Has domain(s) with predicted orotidine-5-prime -phosphate decarboxylase activity and role in 'de novo' pyrimidine nucleobase biosynthetic process
scf_000001	ChIP.rep2_macs2_peak_135	4375838	4379590	3753	2.64905	ID=AFUB_015430;description=Ortholog(s) have nucleus localization
scf_000001	ChIP.rep2_macs2_peak_136	4380152	4380907	756	2.5006	ID=AFUB_015440;description=Has domain(s) with predicted sequence-specific DNA binding RNA polymerase II transcription factor%2C zinc ion binding activity%2C role in regulation of transcription%2C DNA-dependent and nucleus localization
scf_000001	ChIP.rep2_macs2_peak_137	4400421	4400818	398	2.04657	ID=AFUB_015480;description=Ortholog(s) have MAP kinase kinase activity and role in activation of MAPK activity involved in osmosensory signaling pathway%2C cellular hyperosmotic response
scf_000001	ChIP.rep2_macs2_peak_138	4415251	4416592	1342	1.95016	ID=AFUB_015530;description=Ortholog(s) have IgE binding activity and fungal-type cell wall localization
scf_000001	ChIP.rep2_macs2_peak_139	4421638	4422323	686	1.84938	ID=AFUB_015550;description=Has domain(s) with predicted threonine-tRNA ligase%2C ATP binding activity%2C role in threonyl-tRNA aminoacylation and cytoplasm localization
scf_000001	ChIP.rep2_macs2_peak_140	4474112	4477094	2983	3.47819	ID=AFUB_015790;description=Protein of unknown function
scf_000001	ChIP.rep2_macs2_peak_141	4647978	4648431	454	2.24519	ID=AFUB_016360;description=Has domain(s) with predicted GTP binding activity%2C role in small GTPase mediated signal transduction%2C intracellular protein transport and intracellular localization
scf_000001	ChIP.rep2_macs2_peak_142	4670327	4671619	1293	2.37479	ID=AFUB_016450;description=Ortholog(s) have nucleus localization
scf_000001	ChIP.rep2_macs2_peak_143	4696016	4701000	4985	4.58818	ID=AFUB_016570;description=Has domain(s) with predicted flavin adenine dinucleotide binding%2C oxidoreductase activity and role in oxidation-reduction process
scf_000002	ChIP.rep2_macs2_peak_144	25970	26525	556	2.38586	ID=AFUB_017260;description=Protein of unknown function
scf_000002	ChIP.rep2_macs2_peak_145	165063	166161	1099	2.30472	ID=AFUB_017860;description=Has domain(s) with predicted role in transmembrane transport and integral to membrane localization
scf_000002	ChIP.rep2_macs2_peak_146	258232	258929	698	1.90863	ID=AFUB_018230;description=Protein of unknown function
scf_000002	ChIP.rep2_macs2_peak_147	288259	288914	656	2.58129	ID=AFUB_018340;description=Ortholog(s) have transcription regulatory region sequence-specific DNA binding%2C sterol response element binding activity and endoplasmic reticulum membrane%2C nuclear envelope localization
scf_000002	ChIP.rep2_macs2_peak_148	327173	327525	353	2.13539	ID=AFUB_018480;description=Has domain(s) with predicted nucleotide binding%2C oxidoreductase activity and role in metabolic process
scf_000002	ChIP.rep2_macs2_peak_149	330843	334636	3794	2.3734	ID=AFUB_018510;description=Protein of unknown function
scf_000002	ChIP.rep2_macs2_peak_150	335380	336830	1451	2.26419	ID=AFUB_018510;description=Protein of unknown function
scf_000002	ChIP.rep2_macs2_peak_151	541801	543823	2023	2.80181	ID=AFUB_019270;description=Protein of unknown function
scf_000002	ChIP.rep2_macs2_peak_152	561099	563077	1979	3.10184	ID=AFUB_019330;description=Ortholog(s) have allantoinase activity and role in purine nucleobase catabolic process
scf_000002	ChIP.rep2_macs2_peak_153	593153	593845	693	2.43744	ID=AFUB_019470;description=Protein of unknown function
scf_000002	ChIP.rep2_macs2_peak_154	667068	668436	1369	3.59735	ID=AFUB_019730;description=Protein of unknown function
scf_000002	ChIP.rep2_macs2_peak_155	669367	669689	323	1.86984	ID=AFUB_019740;description=Protein of unknown function
scf_000002	ChIP.rep2_macs2_peak_156	686097	686540	444	1.9613	ID=AFUB_019790;description=Has domain(s) with predicted sequence-specific DNA binding RNA polymerase II transcription factor%2C zinc ion binding%2C DNA binding activity%2C role in regulation of transcription%2C DNA-dependent%2C transcription%2C DNA-templated and nucleus localization
scf_000002	ChIP.rep2_macs2_peak_157	696126	696864	739	2.97837	ID=AFUB_019840;description=Protein of unknown function
scf_000002	ChIP.rep2_macs2_peak_158	703414	703764	351	2.39405	ID=AFUB_019860;description=Has domain(s) with predicted protein tyrosine/serine/threonine phosphatase activity and role in protein dephosphorylation
scf_000002	ChIP.rep2_macs2_peak_159	716700	717024	325	1.76523	ID=AFUB_019890;description=Protein of unknown function
scf_000002	ChIP.rep2_macs2_peak_160	752713	753487	775	1.93005	ID=AFUB_020040;description=Has domain(s) with predicted ER retention sequence binding activity%2C role in protein retention in ER lumen and integral to membrane localization
scf_000002	ChIP.rep2_macs2_peak_161	767902	768615	714	1.89946	ID=AFUB_020090;description=Ortholog(s) have role in intein-mediated protein splicing
scf_000002	ChIP.rep2_macs2_peak_162	810137	810790	654	1.78215	ID=AFUB_020180;description=Ortholog(s) have fungal-type cell wall localization
scf_000002	ChIP.rep2_macs2_peak_163	850875	851270	396	1.74494	ID=AFUB_020340;description=Protein of unknown function
scf_000002	ChIP.rep2_macs2_peak_164	851615	854712	3098	2.14534	ID=AFUB_020350;description=Protein of unknown function
scf_000002	ChIP.rep2_macs2_peak_165	904210	905660	1451	2.19485	ID=AFUB_020530;description=Has domain(s) with predicted sequence-specific DNA binding RNA polymerase II transcription factor%2C zinc ion binding%2C DNA binding activity%2C role in regulation of transcription%2C DNA-dependent%2C transcription%2C DNA-templated and nucleus localization
scf_000002	ChIP.rep2_macs2_peak_166	920884	921702	819	2.1428	ID=AFUB_020570;description=Has domain(s) with predicted transmembrane transporter activity%2C role in transmembrane transport and integral to membrane localization
scf_000002	ChIP.rep2_macs2_peak_167	972493	974956	2464	2.57553	ID=AFUB_020770;description=Ortholog(s) have role in N'%2CN''%2CN'''-triacetylfusarinine C biosynthetic process
scf_000002	ChIP.rep2_macs2_peak_168	979658	980471	814	1.95891	ID=AFUB_020770;description=Ortholog(s) have role in N'%2CN''%2CN'''-triacetylfusarinine C biosynthetic process
scf_000002	ChIP.rep2_macs2_peak_169	1011297	1012546	1250	1.96185	ID=AFUB_020910;description=Has domain(s) with predicted role in protein targeting to mitochondrion and mitochondrial outer membrane localization
scf_000002	ChIP.rep2_macs2_peak_170	1014176	1015221	1046	1.84083	ID=AFUB_020920;description=Protein of unknown function
scf_000002	ChIP.rep2_macs2_peak_171	1017147	1017550	404	1.84938	ID=AFUB_020920;description=Protein of unknown function
scf_000002	ChIP.rep2_macs2_peak_172	1020218	1021356	1139	2.36032	ID=AFUB_020930;description=Ortholog(s) have zinc ion transmembrane transporter activity and role in response to zinc ion%2C zinc ion transmembrane transport
scf_000002	ChIP.rep2_macs2_peak_173	1074121	1075284	1164	2.56999	ID=AFUB_021060;description=Protein of unknown function
scf_000002	ChIP.rep2_macs2_peak_174	1079414	1079715	302	2.07618	ID=AFUB_021070;description=Has domain(s) with predicted damaged DNA binding activity%2C role in nucleotide-excision repair and nucleus localization
scf_000002	ChIP.rep2_macs2_peak_175	1080283	1080749	467	1.70031	ID=AFUB_021080;description=Ortholog(s) have role in trehalose biosynthetic process
scf_000002	ChIP.rep2_macs2_peak_176	1102795	1105219	2425	2.68261	ID=AFUB_021140;description=Has domain(s) with predicted role in transmembrane transport and integral to membrane localization
scf_000002	ChIP.rep2_macs2_peak_177	1112109	1112408	300	1.80428	ID=AFUB_021165;description=Protein of unknown function
scf_000002	ChIP.rep2_macs2_peak_178	1137629	1139300	1672	2.44595	ID=AFUB_021240;description=Protein of unknown function
scf_000002	ChIP.rep2_macs2_peak_179	1139964	1140269	306	2.07867	ID=AFUB_021240;description=Protein of unknown function
scf_000002	ChIP.rep2_macs2_peak_180	1144469	1149928	5460	4.0077	ID=AFUB_021240;description=Protein of unknown function
scf_000002	ChIP.rep2_macs2_peak_181	1150340	1151443	1104	2.54331	ID=AFUB_021260;description=Protein of unknown function
scf_000002	ChIP.rep2_macs2_peak_182	1178820	1179607	788	2.20164	ID=AFUB_021380;description=Ortholog(s) have intracellular localization
scf_000002	ChIP.rep2_macs2_peak_183	1329849	1332017	2169	3.46381	ID=AFUB_021920;description=Protein of unknown function
scf_000002	ChIP.rep2_macs2_peak_184	1417558	1417857	300	1.8569	ID=AFUB_022180;description=Ortholog(s) have extracellular region localization
scf_000002	ChIP.rep2_macs2_peak_185	1418082	1419255	1174	3.20438	ID=AFUB_022200;description=Protein of unknown function
scf_000002	ChIP.rep2_macs2_peak_186	1448644	1449335	692	1.9591	ID=AFUB_022280;description=Protein of unknown function
scf_000002	ChIP.rep2_macs2_peak_187	1466081	1466866	786	2.12609	ID=AFUB_022340;description=Has domain(s) with predicted sequence-specific DNA binding RNA polymerase II transcription factor%2C zinc ion binding%2C DNA binding activity%2C role in regulation of transcription%2C DNA-dependent%2C transcription%2C DNA-templated and nucleus localization
scf_000002	ChIP.rep2_macs2_peak_188	1472415	1472743	329	1.88307	ID=AFUB_022370;description=Ortholog(s) have 1%2C3-beta-glucanosyltransferase activity and anchored to plasma membrane%2C fungal-type cell wall%2C extracellular region localization
scf_000002	ChIP.rep2_macs2_peak_189	1556094	1556589	496	2.60648	ID=AFUB_022650;description=Protein of unknown function
scf_000002	ChIP.rep2_macs2_peak_190	1576813	1577371	559	1.88589	ID=AFUB_022720;description=Protein of unknown function
scf_000002	ChIP.rep2_macs2_peak_191	1578769	1580299	1531	2.18294	ID=AFUB_022720;description=Protein of unknown function
scf_000002	ChIP.rep2_macs2_peak_192	1580775	1584365	3591	4.25583	ID=AFUB_022720;description=Protein of unknown function
scf_000002	ChIP.rep2_macs2_peak_193	1584917	1587282	2366	2.12362	ID=AFUB_022730;description=Protein of unknown function
scf_000002	ChIP.rep2_macs2_peak_194	1587576	1590097	2522	1.82043	ID=AFUB_022730;description=Protein of unknown function
scf_000002	ChIP.rep2_macs2_peak_195	1598245	1599598	1354	2.4653	ID=AFUB_022760;description=Has domain(s) with predicted role in transmembrane transport and integral to membrane localization
scf_000002	ChIP.rep2_macs2_peak_196	1638824	1640887	2064	3.65604	ID=AFUB_022910;description=Protein of unknown function
scf_000002	ChIP.rep2_macs2_peak_197	1641282	1642256	975	2.203	ID=AFUB_022920;description=Ortholog(s) have ammonium transmembrane transporter activity and role in nitrogen utilization%2C ammonium transport
scf_000002	ChIP.rep2_macs2_peak_198	1940886	1946016	5131	4.67881	ID=AFUB_023710;description=Has domain(s) with predicted protein binding%2C zinc ion binding activity
scf_000002	ChIP.rep2_macs2_peak_199	1946660	1947690	1031	2.60496	ID=AFUB_023720;description=Ortholog(s) have NADP+ binding%2C iron ion binding%2C N%2CN-dimethylaniline monooxygenase activity
scf_000002	ChIP.rep2_macs2_peak_200	1951248	1951743	496	2.30425	ID=AFUB_023730;description=Ortholog(s) have role in G2/M transition of mitotic cell cycle%2C negative regulation of cell septum assembly%2C regulation of cyclin-dependent protein serine/threonine kinase activity
scf_000002	ChIP.rep2_macs2_peak_201	2000505	2001518	1014	1.77937	ID=AFUB_023920;description=Ortholog(s) have sequence-specific DNA binding transcription factor activity
scf_000002	ChIP.rep2_macs2_peak_202	2001969	2002657	689	2.58891	ID=AFUB_023920;description=Ortholog(s) have sequence-specific DNA binding transcription factor activity
scf_000002	ChIP.rep2_macs2_peak_203	2002959	2010049	7091	3.86193	ID=AFUB_023930;description=Has domain(s) with predicted substrate-specific transmembrane transporter activity%2C role in transmembrane transport and integral to membrane localization
scf_000002	ChIP.rep2_macs2_peak_204	2078313	2080101	1789	3.41489	ID=AFUB_024090;description=Protein of unknown function
scf_000002	ChIP.rep2_macs2_peak_205	2118800	2119377	578	1.98267	ID=AFUB_024247;description=Has domain(s) with predicted NAD binding%2C malate dehydrogenase (decarboxylating) (NAD+) activity and role in oxidation-reduction process%2C malate metabolic process
scf_000002	ChIP.rep2_macs2_peak_206	2119697	2120198	502	1.77745	ID=AFUB_024247;description=Has domain(s) with predicted NAD binding%2C malate dehydrogenase (decarboxylating) (NAD+) activity and role in oxidation-reduction process%2C malate metabolic process
scf_000002	ChIP.rep2_macs2_peak_207	2120776	2121732	957	2.55772	ID=AFUB_024247;description=Has domain(s) with predicted NAD binding%2C malate dehydrogenase (decarboxylating) (NAD+) activity and role in oxidation-reduction process%2C malate metabolic process
scf_000002	ChIP.rep2_macs2_peak_208	2137426	2137778	353	1.77467	ID=AFUB_024310;description=Ortholog(s) have orotidine-5-prime -phosphate decarboxylase activity and role in 'de novo' UMP biosynthetic process%2C sporocarp development involved in sexual reproduction%2C cellular response to acid%2C 'de novo' pyrimidine nucleobase biosynthetic process
scf_000002	ChIP.rep2_macs2_peak_209	2138611	2139096	486	1.53136	ID=AFUB_024310;description=Ortholog(s) have orotidine-5-prime -phosphate decarboxylase activity and role in 'de novo' UMP biosynthetic process%2C sporocarp development involved in sexual reproduction%2C cellular response to acid%2C 'de novo' pyrimidine nucleobase biosynthetic process
scf_000002	ChIP.rep2_macs2_peak_210	2347067	2347863	797	2.31022	ID=AFUB_025110;description=Has domain(s) with predicted nucleic acid binding%2C ATP binding%2C ATP-dependent helicase activity
scf_000002	ChIP.rep2_macs2_peak_211	2371604	2374717	3114	3.06985	ID=AFUB_025200;description=Protein of unknown function
scf_000002	ChIP.rep2_macs2_peak_212	2413776	2414327	552	2.1901	ID=AFUB_025370;description=Has domain(s) with predicted role in response to stress
scf_000002	ChIP.rep2_macs2_peak_213	2415979	2417971	1993	3.72447	ID=AFUB_025380;description=Protein of unknown function
scf_000002	ChIP.rep2_macs2_peak_214	2418268	2419545	1278	2.66035	ID=AFUB_025390;description=Ortholog(s) have cellulase activity and role in xyloglucan catabolic process
scf_000002	ChIP.rep2_macs2_peak_215	2446317	2446810	494	1.92151	ID=AFUB_025490;description=Protein of unknown function
scf_000002	ChIP.rep2_macs2_peak_216	2447055	2450912	3858	2.43272	ID=AFUB_025500;description=Has domain(s) with predicted protein binding%2C zinc ion binding activity
scf_000002	ChIP.rep2_macs2_peak_217	2453032	2453945	914	1.7896	ID=AFUB_025500;description=Has domain(s) with predicted protein binding%2C zinc ion binding activity
scf_000002	ChIP.rep2_macs2_peak_218	2579902	2580195	294	1.93832	ID=AFUB_025990;description=Protein of unknown function
scf_000002	ChIP.rep2_macs2_peak_219	2640246	2640727	482	2.18898	ID=AFUB_026220;description=Has domain(s) with predicted branched-chain-amino-acid transaminase activity and role in branched-chain amino acid metabolic process
scf_000002	ChIP.rep2_macs2_peak_220	2675382	2675695	314	2.29873	ID=AFUB_026340;description=Has domain(s) with predicted nucleic acid binding%2C zinc ion binding activity and intracellular localization
scf_000002	ChIP.rep2_macs2_peak_221	2676030	2682441	6412	2.67245	ID=AFUB_026340;description=Has domain(s) with predicted nucleic acid binding%2C zinc ion binding activity and intracellular localization
scf_000002	ChIP.rep2_macs2_peak_222	2711259	2711783	525	2.09902	ID=AFUB_026470;description=Has domain(s) with predicted transmembrane transporter activity%2C role in transmembrane transport and integral to membrane localization
scf_000002	ChIP.rep2_macs2_peak_223	2735917	2736286	370	1.86629	ID=AFUB_026540;description=Has domain(s) with predicted hydrolase activity%2C acting on ester bonds activity and role in lipid metabolic process
scf_000002	ChIP.rep2_macs2_peak_224	2738761	2739226	466	3.04113	ID=AFUB_026550;description=Has domain(s) with predicted nucleic acid binding%2C zinc ion binding activity and intracellular localization
scf_000002	ChIP.rep2_macs2_peak_225	2740377	2741795	1419	1.76288	ID=AFUB_026550;description=Has domain(s) with predicted nucleic acid binding%2C zinc ion binding activity and intracellular localization
scf_000002	ChIP.rep2_macs2_peak_226	2742090	2742460	371	1.95988	ID=AFUB_026550;description=Has domain(s) with predicted nucleic acid binding%2C zinc ion binding activity and intracellular localization
scf_000002	ChIP.rep2_macs2_peak_227	2769275	2772277	3003	3.45097	ID=AFUB_026640;description=Has domain(s) with predicted phosphoribosylglycinamide formyltransferase activity and role in 'de novo' IMP biosynthetic process
scf_000002	ChIP.rep2_macs2_peak_228	2839860	2840955	1096	2.48367	ID=AFUB_026930;description=Has domain(s) with predicted nucleotide binding%2C nucleoside-triphosphatase activity
scf_000002	ChIP.rep2_macs2_peak_229	2841222	2844261	3040	3.43645	ID=AFUB_026930;description=Has domain(s) with predicted nucleotide binding%2C nucleoside-triphosphatase activity
scf_000002	ChIP.rep2_macs2_peak_230	2845106	2848313	3208	3.20934	ID=AFUB_026940;description=Ortholog(s) have signal transducer activity
scf_000002	ChIP.rep2_macs2_peak_231	2866058	2867158	1101	1.90816	ID=AFUB_026990;description=Has domain(s) with predicted protein binding activity
scf_000002	ChIP.rep2_macs2_peak_232	2868202	2871837	3636	5.11993	ID=AFUB_027010;description=Protein of unknown function
scf_000002	ChIP.rep2_macs2_peak_233	2872310	2873896	1587	1.55249	ID=AFUB_027020;description=Ortholog(s) have role in leucine biosynthetic process
scf_000002	ChIP.rep2_macs2_peak_234	2887666	2888444	779	2.52553	ID=AFUB_027060;description=Ortholog(s) have methylenetetrahydrofolate reductase (NAD(P)H) activity and role in methionine biosynthetic process%2C one-carbon metabolic process
scf_000002	ChIP.rep2_macs2_peak_235	2896817	2897152	336	1.77838	ID=AFUB_027090;description=Has domain(s) with predicted proton-transporting ATPase activity%2C rotational mechanism%2C proton-transporting ATP synthase activity%2C rotational mechanism activity%2C role in ATP hydrolysis coupled proton transport
scf_000002	ChIP.rep2_macs2_peak_236	2925593	2926279	687	1.65931	ID=AFUB_027190;description=Has domain(s) with predicted methyltransferase activity
scf_000002	ChIP.rep2_macs2_peak_237	2949481	2953213	3733	4.87849	ID=AFUB_027270;description=Ortholog(s) have mannose transmembrane transporter%2C glucose transmembrane transporter activity%2C role in glucose transport%2C carbohydrate transmembrane transport and vacuole%2C plasma membrane localization
scf_000002	ChIP.rep2_macs2_peak_238	2963886	2966067	2182	4.80865	ID=AFUB_027340;description=Has domain(s) with predicted oxidoreductase%2C transferase activity%2C transferring hexosyl groups activity and role in oxidation-reduction process
scf_000002	ChIP.rep2_macs2_peak_239	2966318	2966928	611	1.66524	ID=AFUB_027350;description=Has domain(s) with predicted coenzyme binding%2C phosphogluconate dehydrogenase (decarboxylating)%2C nucleotide binding activity and role in pentose-phosphate shunt
scf_000002	ChIP.rep2_macs2_peak_240	2996029	2996928	900	2.29464	ID=AFUB_027490;description=Has domain(s) with predicted ATP binding%2C ATP-dependent peptidase%2C serine-type endopeptidase activity and role in proteolysis
scf_000002	ChIP.rep2_macs2_peak_241	3004840	3013538	8699	2.83977	ID=AFUB_027530;description=Ortholog(s) have transcription regulatory region DNA binding%2C sequence-specific DNA binding transcription factor activity and cytoplasm%2C nucleus localization
scf_000002	ChIP.rep2_macs2_peak_242	3026559	3027150	592	1.78456	ID=AFUB_027570;description=Protein of unknown function
scf_000002	ChIP.rep2_macs2_peak_243	3027418	3030020	2603	4.15586	ID=AFUB_027570;description=Protein of unknown function
scf_000002	ChIP.rep2_macs2_peak_244	3032320	3033291	972	1.98267	ID=AFUB_027580;description=Ortholog(s) have role in cellular response to drug
scf_000002	ChIP.rep2_macs2_peak_245	3034213	3034949	737	2.06451	ID=AFUB_027580;description=Ortholog(s) have role in cellular response to drug
scf_000002	ChIP.rep2_macs2_peak_246	3051399	3053941	2543	2.54622	ID=AFUB_027640;description=Has domain(s) with predicted ATP binding%2C transferase activity%2C transferring phosphorus-containing groups activity and role in phosphorylation
scf_000002	ChIP.rep2_macs2_peak_247	3059235	3060698	1464	1.95176	ID=AFUB_027670;description=Has domain(s) with predicted N6-(1%2C2-dicarboxyethyl)AMP AMP-lyase (fumarate-forming) activity and role in purine ribonucleotide biosynthetic process
scf_000002	ChIP.rep2_macs2_peak_248	3180180	3180710	531	2.00542	ID=AFUB_028120;description=Protein of unknown function
scf_000002	ChIP.rep2_macs2_peak_249	3187658	3188014	357	2.18432	ID=AFUB_028160;description=Has domain(s) with predicted role in transmembrane transport and integral to membrane localization
scf_000002	ChIP.rep2_macs2_peak_250	3203134	3203685	552	1.90636	ID=AFUB_028200;description=Protein of unknown function
scf_000002	ChIP.rep2_macs2_peak_251	3205095	3206353	1259	2.25374	ID=AFUB_028200;description=Protein of unknown function
scf_000002	ChIP.rep2_macs2_peak_252	3319298	3320057	760	2.35471	ID=AFUB_028640;description=Protein of unknown function
scf_000002	ChIP.rep2_macs2_peak_253	3320282	3320607	326	1.67835	ID=AFUB_028650;description=Has domain(s) with predicted L-ascorbic acid binding%2C iron ion binding%2C oxidoreductase activity%2C acting on paired donors%2C with incorporation or reduction of molecular oxygen activity and role in oxidation-reduction process
scf_000002	ChIP.rep2_macs2_peak_254	3341243	3342276	1034	1.69869	ID=AFUB_028740;description=Ortholog(s) have role in pathogenesis%2C spore germination
scf_000002	ChIP.rep2_macs2_peak_255	3342878	3344138	1261	2.11803	ID=AFUB_028740;description=Ortholog(s) have role in pathogenesis%2C spore germination
scf_000002	ChIP.rep2_macs2_peak_256	3352448	3356746	4299	2.85698	ID=AFUB_028770;description=Ortholog(s) have and nucleus localization
scf_000002	ChIP.rep2_macs2_peak_257	3382442	3383448	1007	2.59717	ID=AFUB_028880;description=Ortholog(s) have tryptophan synthase activity and role in tryptophan biosynthetic process%2C cleistothecium development
scf_000002	ChIP.rep2_macs2_peak_258	3389332	3394210	4879	3.18425	ID=AFUB_028900;description=Protein of unknown function
scf_000002	ChIP.rep2_macs2_peak_259	3504162	3504460	299	1.87558	ID=AFUB_029210;description=Has domain(s) with predicted GTP binding%2C GTPase activity%2C role in ribosome biogenesis%2C SRP-dependent cotranslational protein targeting to membrane and nucleus localization
scf_000002	ChIP.rep2_macs2_peak_260	3505008	3507477	2470	3.80186	ID=AFUB_029210;description=Has domain(s) with predicted GTP binding%2C GTPase activity%2C role in ribosome biogenesis%2C SRP-dependent cotranslational protein targeting to membrane and nucleus localization
scf_000002	ChIP.rep2_macs2_peak_261	3517939	3519908	1970	2.69526	ID=AFUB_029270;description=Has domain(s) with predicted catalytic%2C magnesium ion binding%2C thiamine pyrophosphate binding activity
scf_000002	ChIP.rep2_macs2_peak_262	3549395	3550470	1076	2.08432	ID=AFUB_029390;description=Has domain(s) with predicted protein binding activity
scf_000002	ChIP.rep2_macs2_peak_263	3550685	3551183	499	2.15761	ID=AFUB_029390;description=Has domain(s) with predicted protein binding activity
scf_000002	ChIP.rep2_macs2_peak_264	3553672	3557447	3776	1.89556	ID=AFUB_029400;description=Ortholog(s) have transcription regulatory region DNA binding activity%2C role in regulation of transcription from RNA polymerase II promoter%2C conidium formation%2C spore germination%2C regulation of conidium formation and nucleus localization
scf_000002	ChIP.rep2_macs2_peak_265	3557737	3558113	377	1.65513	ID=AFUB_029400;description=Ortholog(s) have transcription regulatory region DNA binding activity%2C role in regulation of transcription from RNA polymerase II promoter%2C conidium formation%2C spore germination%2C regulation of conidium formation and nucleus localization
scf_000002	ChIP.rep2_macs2_peak_266	3569065	3569488	424	1.62665	ID=AFUB_029440;description=Has domain(s) with predicted oxidoreductase activity and role in oxidation-reduction process
scf_000002	ChIP.rep2_macs2_peak_267	3572511	3574256	1746	2.86455	ID=AFUB_029460;description=Protein of unknown function
scf_000002	ChIP.rep2_macs2_peak_268	3582018	3587974	5957	2.91987	ID=AFUB_029470;description=Protein of unknown function
scf_000002	ChIP.rep2_macs2_peak_269	3588256	3588634	379	2.03419	ID=AFUB_029480;description=Has domain(s) with predicted protein binding activity
scf_000002	ChIP.rep2_macs2_peak_270	3605239	3605709	471	1.90365	ID=AFUB_029550;description=unspecified product
scf_000002	ChIP.rep2_macs2_peak_271	3606814	3608024	1211	2.51934	ID=AFUB_029560;description=Protein of unknown function
scf_000002	ChIP.rep2_macs2_peak_272	3638084	3638993	910	1.99397	ID=AFUB_029640;description=Protein of unknown function
scf_000002	ChIP.rep2_macs2_peak_273	3691525	3691948	424	1.85184	ID=AFUB_029820;description=Has domain(s) with predicted ATP binding%2C protein tyrosine kinase activity and role in protein phosphorylation
scf_000002	ChIP.rep2_macs2_peak_274	3693144	3695244	2101	3.9243	ID=AFUB_029820;description=Has domain(s) with predicted ATP binding%2C protein tyrosine kinase activity and role in protein phosphorylation
scf_000002	ChIP.rep2_macs2_peak_275	3753645	3754157	513	1.75214	ID=AFUB_030060;description=Has domain(s) with predicted iron ion binding%2C electron carrier%2C heme binding%2C oxidoreductase activity%2C acting on paired donors%2C with incorporation or reduction of molecular oxygen activity and role in oxidation-reduction process
scf_000002	ChIP.rep2_macs2_peak_276	3755781	3757789	2009	3.80654	ID=AFUB_030070;description=Protein of unknown function
scf_000002	ChIP.rep2_macs2_peak_277	3764596	3765202	607	1.57693	ID=AFUB_030120;description=Protein of unknown function
scf_000002	ChIP.rep2_macs2_peak_278	3765416	3766600	1185	2.41944	ID=AFUB_030120;description=Protein of unknown function
scf_000002	ChIP.rep2_macs2_peak_279	3766845	3767238	394	1.79711	ID=AFUB_030130;description=Protein of unknown function
scf_000002	ChIP.rep2_macs2_peak_280	3794895	3796284	1390	3.37367	ID=AFUB_030220;description=Has domain(s) with predicted substrate-specific transmembrane transporter activity%2C role in transmembrane transport and integral to membrane localization
scf_000002	ChIP.rep2_macs2_peak_281	3817936	3818281	346	2.06946	ID=AFUB_030300;description=Protein of unknown function
scf_000002	ChIP.rep2_macs2_peak_282	3844320	3845141	822	1.93459	ID=AFUB_030360;description=Ortholog(s) have sequence-specific DNA binding transcription factor%2C sequence-specific DNA binding activity and CCAAT-binding factor complex localization
scf_000002	ChIP.rep2_macs2_peak_283	3880118	3880863	746	2.11533	ID=AFUB_030440;description=Has domain(s) with predicted protein dimerization activity
scf_000002	ChIP.rep2_macs2_peak_284	3881135	3882643	1509	1.92993	ID=AFUB_030450;description=Has domain(s) with predicted and role in oxidation-reduction process
scf_000002	ChIP.rep2_macs2_peak_285	3988712	3989522	811	2.65023	ID=AFUB_030840;description=Protein of unknown function
scf_000002	ChIP.rep2_macs2_peak_286	3993445	3995539	2095	2.79971	ID=AFUB_030840;description=Protein of unknown function
scf_000002	ChIP.rep2_macs2_peak_287	4122157	4124540	2384	3.78523	ID=AFUB_031360;description=Protein of unknown function
scf_000002	ChIP.rep2_macs2_peak_288	4148139	4149144	1006	1.94002	ID=AFUB_031450;description=Protein of unknown function
scf_000002	ChIP.rep2_macs2_peak_289	4149467	4149842	376	1.99728	ID=AFUB_031450;description=Protein of unknown function
scf_000002	ChIP.rep2_macs2_peak_290	4164471	4165101	631	2.14814	ID=AFUB_031520;description=Protein of unknown function
scf_000002	ChIP.rep2_macs2_peak_291	4195398	4195758	361	1.75939	ID=AFUB_031640;description=Has domain(s) with predicted nucleotide binding%2C nucleoside-triphosphatase activity
scf_000002	ChIP.rep2_macs2_peak_292	4271990	4273235	1246	2.80306	ID=AFUB_031910;description=Has domain(s) with predicted zinc ion binding%2C DNA binding activity%2C role in transcription%2C DNA-templated and nucleus localization
scf_000002	ChIP.rep2_macs2_peak_293	4274098	4275331	1234	2.28882	ID=AFUB_031910;description=Has domain(s) with predicted zinc ion binding%2C DNA binding activity%2C role in transcription%2C DNA-templated and nucleus localization
scf_000002	ChIP.rep2_macs2_peak_294	4276385	4276867	483	1.83579	ID=AFUB_031910;description=Has domain(s) with predicted zinc ion binding%2C DNA binding activity%2C role in transcription%2C DNA-templated and nucleus localization
scf_000002	ChIP.rep2_macs2_peak_295	4277113	4278102	990	1.80539	ID=AFUB_031920;description=Has domain(s) with predicted protein binding%2C guanyl-nucleotide exchange factor activity%2C role in regulation of small GTPase mediated signal transduction%2C small GTPase mediated signal transduction and intracellular localization
scf_000002	ChIP.rep2_macs2_peak_296	4281758	4282079	322	2.05479	ID=AFUB_031920;description=Has domain(s) with predicted protein binding%2C guanyl-nucleotide exchange factor activity%2C role in regulation of small GTPase mediated signal transduction%2C small GTPase mediated signal transduction and intracellular localization
scf_000002	ChIP.rep2_macs2_peak_297	4286922	4288341	1420	2.69806	ID=AFUB_031930;description=Ortholog(s) have role in cleistothecium development%2C hyphal growth%2C protein neddylation and COP9 signalosome localization
scf_000002	ChIP.rep2_macs2_peak_298	4367963	4369048	1086	3.22316	ID=AFUB_032230;description=Protein of unknown function
scf_000002	ChIP.rep2_macs2_peak_299	4460791	4461275	485	2.72397	ID=AFUB_032540;description=Has domain(s) with predicted role in transmembrane transport and integral to membrane localization
scf_000002	ChIP.rep2_macs2_peak_300	4550210	4555020	4811	2.51169	ID=AFUB_032860;description=Protein of unknown function
scf_000002	ChIP.rep2_macs2_peak_301	4585947	4586946	1000	2.16683	ID=AFUB_032990;description=Ortholog(s) have serine-type endopeptidase activity and role in proteolysis
scf_000002	ChIP.rep2_macs2_peak_302	4587329	4588075	747	2.58711	ID=AFUB_033000;description=Has domain(s) with predicted structural molecule activity%2C role in DNA replication and viral capsid localization
scf_000003	ChIP.rep2_macs2_peak_303	195980	196542	563	2.04175	ID=AFUB_034640;description=Ortholog(s) have copper ion binding%2C primary amine oxidase%2C quinone binding activity%2C role in oxidation-reduction process and external side of fungal-type cell wall localization
scf_000003	ChIP.rep2_macs2_peak_304	217853	219447	1595	3.15084	ID=AFUB_034740;description=Has domain(s) with predicted coenzyme binding%2C ketol-acid reductoisomerase activity and role in oxidation-reduction process%2C branched-chain amino acid biosynthetic process
scf_000003	ChIP.rep2_macs2_peak_305	219650	219943	294	2.00219	ID=AFUB_034740;description=Has domain(s) with predicted coenzyme binding%2C ketol-acid reductoisomerase activity and role in oxidation-reduction process%2C branched-chain amino acid biosynthetic process
scf_000003	ChIP.rep2_macs2_peak_306	276691	278149	1459	2.95944	ID=AFUB_034990;description=Has domain(s) with predicted pyridoxal phosphate binding%2C cysteine desulfurase activity and role in cysteine metabolic process
scf_000003	ChIP.rep2_macs2_peak_307	279279	280539	1261	2.38219	ID=AFUB_034990;description=Has domain(s) with predicted pyridoxal phosphate binding%2C cysteine desulfurase activity and role in cysteine metabolic process
scf_000003	ChIP.rep2_macs2_peak_308	301463	302270	808	2.0797	ID=AFUB_035080;description=Ortholog(s) have role in asexual sporulation resulting in formation of a cellular spore%2C cleistothecium development%2C sexual sporulation resulting in formation of a cellular spore
scf_000003	ChIP.rep2_macs2_peak_309	317192	318536	1345	2.53566	ID=AFUB_035140;description=Has domain(s) with predicted zinc ion binding activity and intracellular localization
scf_000003	ChIP.rep2_macs2_peak_310	384363	386291	1929	2.52338	ID=AFUB_035330;description=Ortholog(s) have role in positive regulation of sexual sporulation resulting in formation of a cellular spore%2C mating%2C fungal-type cell wall organization
scf_000003	ChIP.rep2_macs2_peak_311	389002	389528	527	1.82113	ID=AFUB_035330;description=Ortholog(s) have role in positive regulation of sexual sporulation resulting in formation of a cellular spore%2C mating%2C fungal-type cell wall organization
scf_000003	ChIP.rep2_macs2_peak_312	391661	394107	2447	3.02847	ID=AFUB_035330;description=Ortholog(s) have role in positive regulation of sexual sporulation resulting in formation of a cellular spore%2C mating%2C fungal-type cell wall organization
scf_000003	ChIP.rep2_macs2_peak_313	394909	396586	1678	1.77815	ID=AFUB_035330;description=Ortholog(s) have role in positive regulation of sexual sporulation resulting in formation of a cellular spore%2C mating%2C fungal-type cell wall organization
scf_000003	ChIP.rep2_macs2_peak_314	397159	400615	3457	2.97178	ID=AFUB_035340;description=Protein of unknown function
scf_000003	ChIP.rep2_macs2_peak_315	401377	401832	456	1.7745	ID=AFUB_035340;description=Protein of unknown function
scf_000003	ChIP.rep2_macs2_peak_316	426078	426879	802	2.8997	ID=AFUB_035430;description=Protein of unknown function
scf_000003	ChIP.rep2_macs2_peak_317	505855	506914	1060	1.92839	ID=AFUB_035760;description=unspecified product
scf_000003	ChIP.rep2_macs2_peak_318	565922	566643	722	1.87704	ID=AFUB_036030;description=Protein of unknown function
scf_000003	ChIP.rep2_macs2_peak_319	567534	568013	480	2.11456	ID=AFUB_036040;description=Protein of unknown function
scf_000003	ChIP.rep2_macs2_peak_320	581157	581808	652	1.71811	ID=AFUB_036090;description=Protein of unknown function
scf_000003	ChIP.rep2_macs2_peak_321	582353	583062	710	2.10827	ID=AFUB_036100;description=Protein of unknown function
scf_000003	ChIP.rep2_macs2_peak_322	687907	688295	389	2.31687	ID=AFUB_036460;description=Protein of unknown function
scf_000003	ChIP.rep2_macs2_peak_323	738948	740331	1384	3.41317	ID=AFUB_036620;description=Has domain(s) with predicted allantoicase activity and role in allantoin catabolic process
scf_000003	ChIP.rep2_macs2_peak_324	740535	740910	376	1.59615	ID=AFUB_036630;description=Has domain(s) with predicted protein binding%2C phosphorelay sensor kinase%2C phosphorelay response regulator%2C ATP binding activity%2C role in protein phosphorylation%2C phosphorelay signal transduction system%2C regulation of transcription%2C DNA-dependent
scf_000003	ChIP.rep2_macs2_peak_325	860576	860878	303	2.06918	ID=AFUB_036990;description=Has domain(s) with predicted protein binding%2C zinc ion binding activity
scf_000003	ChIP.rep2_macs2_peak_326	918375	918894	520	1.93008	ID=AFUB_037210;description=Ortholog(s) have transcription regulatory region DNA binding%2C sequence-specific DNA binding activity and cytoplasm%2C nucleus localization
scf_000003	ChIP.rep2_macs2_peak_327	935489	936334	846	2.45939	ID=AFUB_037270;description=Has domain(s) with predicted lyase activity and role in metabolic process
scf_000003	ChIP.rep2_macs2_peak_328	991528	994195	2668	3.21985	ID=AFUB_037470;description=Protein of unknown function
scf_000003	ChIP.rep2_macs2_peak_329	994625	995079	455	1.92968	ID=AFUB_037480;description=Ortholog(s) have intracellular localization
scf_000003	ChIP.rep2_macs2_peak_330	1014993	1015968	976	1.90057	ID=AFUB_037560;description=Has domain(s) with predicted protein binding activity
scf_000003	ChIP.rep2_macs2_peak_331	1066910	1067208	299	2.15353	ID=AFUB_037730;description=Has domain(s) with predicted carbon-nitrogen ligase activity%2C with glutamine as amido-N-donor activity
scf_000003	ChIP.rep2_macs2_peak_332	1099082	1099855	774	2.2215	ID=AFUB_037850;description=Ortholog(s) have role in cellular response to heat%2C cellular response to oxidative stress and nucleus localization
scf_000003	ChIP.rep2_macs2_peak_333	1133150	1133505	356	1.88476	ID=AFUB_037970;description=Protein of unknown function
scf_000003	ChIP.rep2_macs2_peak_334	1139761	1141436	1676	2.30113	ID=AFUB_037970;description=Protein of unknown function
scf_000003	ChIP.rep2_macs2_peak_335	1142879	1143452	574	1.9223	ID=AFUB_037970;description=Protein of unknown function
scf_000003	ChIP.rep2_macs2_peak_336	1221594	1223319	1726	3.80695	ID=AFUB_038200;description=Ortholog(s) have sequence-specific DNA binding%2C double-stranded DNA binding activity
scf_000003	ChIP.rep2_macs2_peak_337	1270259	1270813	555	2.08286	ID=AFUB_038370;description=Has domain(s) with predicted aldehyde-lyase activity and role in carbohydrate metabolic process
scf_000003	ChIP.rep2_macs2_peak_338	1283494	1284061	568	1.79842	ID=AFUB_038420;description=Ortholog(s) have GTP binding activity and late endosome%2C early endosome localization
scf_000003	ChIP.rep2_macs2_peak_339	1344820	1345256	437	1.9341	ID=AFUB_038630;description=Has domain(s) with predicted protein serine/threonine kinase%2C ATP binding activity and role in protein phosphorylation
scf_000003	ChIP.rep2_macs2_peak_340	1345456	1347313	1858	3.07687	ID=AFUB_038640;description=Has domain(s) with predicted protein serine/threonine kinase%2C ATP binding activity and role in protein phosphorylation
scf_000003	ChIP.rep2_macs2_peak_341	1396337	1399338	3002	3.75258	ID=AFUB_038840;description=Ortholog(s) have acetolactate synthase activity and role in branched-chain amino acid biosynthetic process
scf_000003	ChIP.rep2_macs2_peak_342	1399722	1400643	922	1.97912	ID=AFUB_038850;description=Ortholog(s) have role in galactose catabolic process
scf_000003	ChIP.rep2_macs2_peak_343	1452818	1453570	753	2.24504	ID=AFUB_039020;description=Protein of unknown function
scf_000003	ChIP.rep2_macs2_peak_344	1455533	1455896	364	2.05585	ID=AFUB_039030;description=Protein of unknown function
scf_000003	ChIP.rep2_macs2_peak_345	1456369	1457177	809	2.2948	ID=AFUB_039040;description=Ortholog(s) have extracellular region localization
scf_000003	ChIP.rep2_macs2_peak_346	1461256	1464028	2773	1.84015	ID=AFUB_039050;description=Has domain(s) with predicted DNA binding activity and role in DNA-dependent transcription%2C initiation
scf_000003	ChIP.rep2_macs2_peak_347	1488087	1488782	696	2.12538	ID=AFUB_039140;description=Has domain(s) with predicted protein kinase binding activity and role in regulation of cyclin-dependent protein serine/threonine kinase activity
scf_000003	ChIP.rep2_macs2_peak_348	1509041	1509941	901	1.98384	ID=AFUB_039200;description=Protein of unknown function
scf_000003	ChIP.rep2_macs2_peak_349	1510415	1511852	1438	3.51625	ID=AFUB_039210;description=Ortholog(s) have inositol phosphoceramide synthase activity and role in sphingolipid biosynthetic process%2C mitotic G1 phase%2C establishment of cell polarity
scf_000003	ChIP.rep2_macs2_peak_350	1604057	1606586	2530	2.69261	ID=AFUB_039510;description=Protein of unknown function
scf_000003	ChIP.rep2_macs2_peak_351	1615093	1617319	2227	2.59129	ID=AFUB_039540;description=Has domain(s) with predicted ATP binding%2C asparagine-tRNA ligase activity%2C role in asparaginyl-tRNA aminoacylation and cytoplasm localization
scf_000003	ChIP.rep2_macs2_peak_352	1690737	1692366	1630	2.95857	ID=AFUB_039810;description=Has domain(s) with predicted glycine hydroxymethyltransferase%2C pyridoxal phosphate binding activity and role in glycine metabolic process%2C L-serine metabolic process
scf_000003	ChIP.rep2_macs2_peak_353	1693002	1693357	356	1.88352	ID=AFUB_039820;description=Has domain(s) with predicted RNA polymerase II transcription cofactor activity%2C role in regulation of transcription from RNA polymerase II promoter and mediator complex localization
scf_000003	ChIP.rep2_macs2_peak_354	1823279	1823727	449	1.57864	ID=AFUB_040400;description=Protein of unknown function
scf_000003	ChIP.rep2_macs2_peak_355	1831473	1831793	321	1.93974	ID=AFUB_040430;description=Ortholog(s) have extracellular region%2C mitochondrion%2C peroxisome localization
scf_000003	ChIP.rep2_macs2_peak_356	1832029	1833538	1510	2.16786	ID=AFUB_040430;description=Ortholog(s) have extracellular region%2C mitochondrion%2C peroxisome localization
scf_000003	ChIP.rep2_macs2_peak_357	1842719	1844236	1518	2.05352	ID=AFUB_040480;description=Has domain(s) with predicted protein binding activity
scf_000003	ChIP.rep2_macs2_peak_358	1879180	1881638	2459	2.44943	ID=AFUB_040620;description=Ortholog(s) have glucose-6-phosphate dehydrogenase activity and intracellular localization
scf_000003	ChIP.rep2_macs2_peak_359	1948499	1949097	599	2.26458	ID=AFUB_040900;description=Protein of unknown function
scf_000003	ChIP.rep2_macs2_peak_360	1963472	1964124	653	1.78556	ID=AFUB_040970;description=Has domain(s) with predicted catalytic activity and role in metabolic process
scf_000003	ChIP.rep2_macs2_peak_361	1971302	1972526	1225	2.52481	ID=AFUB_041010;description=Has domain(s) with predicted ATP binding%2C protein tyrosine kinase activity and role in protein phosphorylation
scf_000003	ChIP.rep2_macs2_peak_362	1986440	1989427	2988	3.43932	ID=AFUB_041060;description=Ortholog(s) have role in nitrogen utilization%2C positive regulation of transcription from RNA polymerase II promoter and nucleus localization
scf_000003	ChIP.rep2_macs2_peak_363	2002069	2003477	1409	1.90832	ID=AFUB_041100;description=Ortholog(s) have sequence-specific DNA binding activity
scf_000003	ChIP.rep2_macs2_peak_364	2048301	2049622	1322	2.20193	ID=AFUB_041210;description=Ortholog(s) have UDP-glucose 4-epimerase%2C UDP-N-acetylglucosamine 4-epimerase activity and role in galactose metabolic process
scf_000003	ChIP.rep2_macs2_peak_365	2051619	2052117	499	1.75214	ID=AFUB_041230;description=Protein of unknown function
scf_000003	ChIP.rep2_macs2_peak_366	2053265	2055568	2304	2.29738	ID=AFUB_041230;description=Protein of unknown function
scf_000003	ChIP.rep2_macs2_peak_367	2058387	2059589	1203	2.1218	ID=AFUB_041250;description=Has domain(s) with predicted role in biosynthetic process
scf_000003	ChIP.rep2_macs2_peak_368	2084748	2085362	615	1.70738	ID=AFUB_041320;description=Ortholog(s) have role in arginine metabolic process
scf_000003	ChIP.rep2_macs2_peak_369	2118275	2118770	496	2.14239	ID=AFUB_041460;description=Ortholog(s) have role in proton transport
scf_000003	ChIP.rep2_macs2_peak_370	2119191	2121963	2773	3.43863	ID=AFUB_041460;description=Ortholog(s) have role in proton transport
scf_000003	ChIP.rep2_macs2_peak_371	2122253	2127323	5071	4.12174	ID=AFUB_041470;description=Protein of unknown function
scf_000003	ChIP.rep2_macs2_peak_372	2152509	2153387	879	1.91326	ID=AFUB_041570;description=Protein of unknown function
scf_000003	ChIP.rep2_macs2_peak_373	2341548	2343869	2322	2.47963	ID=AFUB_042200;description=Has domain(s) with predicted guanyl-nucleotide exchange factor activity%2C role in small GTPase mediated signal transduction and intracellular localization
scf_000003	ChIP.rep2_macs2_peak_374	2347657	2349071	1415	3.21779	ID=AFUB_042220;description=Has domain(s) with predicted aspartate-semialdehyde dehydrogenase%2C NAD binding%2C N-acetyl-gamma-glutamyl-phosphate reductase%2C NADP binding%2C protein dimerization activity and cytoplasm localization
scf_000003	ChIP.rep2_macs2_peak_375	2349526	2349955	430	1.68856	ID=AFUB_042230;description=Has domain(s) with predicted flavin adenine dinucleotide binding%2C UDP-N-acetylmuramate dehydrogenase activity and role in oxidation-reduction process
scf_000003	ChIP.rep2_macs2_peak_376	2380929	2382511	1583	2.29464	ID=AFUB_042340;description=Protein of unknown function
scf_000003	ChIP.rep2_macs2_peak_377	2382865	2384075	1211	2.75909	ID=AFUB_042340;description=Protein of unknown function
scf_000003	ChIP.rep2_macs2_peak_378	2385880	2386231	352	1.84232	ID=AFUB_042350;description=Ortholog(s) have role in cleistothecium development and COP9 signalosome localization
scf_000003	ChIP.rep2_macs2_peak_379	2386469	2387077	609	1.64174	ID=AFUB_042350;description=Ortholog(s) have role in cleistothecium development and COP9 signalosome localization
scf_000003	ChIP.rep2_macs2_peak_380	2387328	2389012	1685	2.25304	ID=AFUB_042350;description=Ortholog(s) have role in cleistothecium development and COP9 signalosome localization
scf_000003	ChIP.rep2_macs2_peak_381	2424273	2424621	349	1.77987	ID=AFUB_042510;description=Ortholog(s) have phosphoadenylyl-sulfate reductase (thioredoxin) activity and role in sulfate assimilation
scf_000003	ChIP.rep2_macs2_peak_382	2501117	2501689	573	1.8163	ID=AFUB_042820;description=Has domain(s) with predicted RNA polymerase II transcription cofactor activity%2C role in regulation of transcription from RNA polymerase II promoter and mediator complex localization
scf_000003	ChIP.rep2_macs2_peak_383	2567680	2568283	604	1.84816	ID=AFUB_043030;description=Protein of unknown function
scf_000003	ChIP.rep2_macs2_peak_384	2638303	2639674	1372	3.2355	ID=AFUB_043270;description=Has domain(s) with predicted sequence-specific DNA binding RNA polymerase II transcription factor%2C zinc ion binding activity%2C role in regulation of transcription%2C DNA-dependent and nucleus localization
scf_000003	ChIP.rep2_macs2_peak_385	2641999	2644008	2010	3.41927	ID=AFUB_043280;description=Ortholog(s) have extracellular region localization
scf_000003	ChIP.rep2_macs2_peak_386	2644286	2646839	2554	2.72941	ID=AFUB_043280;description=Ortholog(s) have extracellular region localization
scf_000003	ChIP.rep2_macs2_peak_387	2724480	2726024	1545	1.9544	ID=AFUB_043510;description=Protein of unknown function
scf_000003	ChIP.rep2_macs2_peak_388	2726706	2727086	381	1.9644	ID=AFUB_043520;description=Ortholog(s) have cystathionine gamma-synthase activity
scf_000003	ChIP.rep2_macs2_peak_389	2748520	2749061	542	1.68208	ID=AFUB_043610;description=Has domain(s) with predicted protein-L-isoaspartate (D-aspartate) O-methyltransferase activity and role in cellular protein modification process
scf_000003	ChIP.rep2_macs2_peak_390	3025575	3026225	651	2.16354	ID=AFUB_044430;description=Protein of unknown function
scf_000003	ChIP.rep2_macs2_peak_391	3034484	3035087	604	1.95836	ID=AFUB_044450;description=Has domain(s) with predicted substrate-specific transmembrane transporter activity%2C role in transmembrane transport and integral to membrane localization
scf_000003	ChIP.rep2_macs2_peak_392	3048023	3053869	5847	4.15389	ID=AFUB_044470;description=Has domain(s) with predicted ATP binding%2C ATPase activity%2C coupled to transmembrane movement of substances activity%2C role in transmembrane transport and integral to membrane localization
scf_000003	ChIP.rep2_macs2_peak_393	3190480	3191171	692	2.17362	ID=AFUB_044800;description=Has domain(s) with predicted nucleotide binding%2C oxidoreductase activity and role in metabolic process
scf_000003	ChIP.rep2_macs2_peak_394	3192173	3194855	2683	3.3313	ID=AFUB_044810;description=Ortholog(s) have role in ferric triacetylfusarinine C transport
scf_000003	ChIP.rep2_macs2_peak_395	3204835	3210972	6138	3.09489	ID=AFUB_044830;description=Ortholog(s) have role in N'%2CN''%2CN'''-triacetylfusarinine C biosynthetic process%2C ergosterol biosynthetic process
scf_000003	ChIP.rep2_macs2_peak_396	3239959	3240573	615	2.11353	ID=AFUB_044990;description=Protein of unknown function
scf_000003	ChIP.rep2_macs2_peak_397	3485952	3486565	614	2.43216	ID=AFUB_045800;description=Has domain(s) with predicted role in transmembrane transport and integral to membrane localization
scf_000003	ChIP.rep2_macs2_peak_398	3551818	3553197	1380	2.29596	ID=AFUB_046050;description=Ortholog(s) have alpha%2Calpha-trehalase activity%2C role in trehalose catabolic process and extracellular region%2C spore wall localization
scf_000003	ChIP.rep2_macs2_peak_399	3716237	3716545	309	1.74309	ID=AFUB_046820;description=Protein of unknown function
scf_000003	ChIP.rep2_macs2_peak_400	3716838	3717592	755	2.39673	ID=AFUB_046820;description=Protein of unknown function
scf_000003	ChIP.rep2_macs2_peak_401	3718020	3719418	1399	2.40149	ID=AFUB_046830;description=Ortholog(s) have role in oxidation-reduction process%2C conidiophore development and intracellular localization
scf_000003	ChIP.rep2_macs2_peak_402	3905797	3909412	3616	4.14903	ID=AFUB_047500;description=Has domain(s) with predicted calcium ion binding%2C alpha-amylase activity and role in carbohydrate catabolic process
scf_000003	ChIP.rep2_macs2_peak_403	3913928	3915291	1364	3.21484	ID=AFUB_047510;description=Protein of unknown function
scf_000003	ChIP.rep2_macs2_peak_404	4034137	4034982	846	2.60496	ID=AFUB_048020;description=Has domain(s) with predicted protein binding activity
scf_000003	ChIP.rep2_macs2_peak_405	4149029	4149367	339	2.0686	ID=AFUB_048410;description=Protein of unknown function
scf_000003	ChIP.rep2_macs2_peak_406	4259365	4259807	443	2.58753	ID=AFUB_048630;description=Has domain(s) with predicted nucleic acid binding%2C ATP binding%2C helicase activity
scf_000004	ChIP.rep2_macs2_peak_407	94991	95401	411	2.01688	ID=AFUB_049070;description=Ortholog(s) have extracellular region localization
scf_000004	ChIP.rep2_macs2_peak_408	126486	126848	363	1.86484	ID=AFUB_049170;description=Protein of unknown function
scf_000004	ChIP.rep2_macs2_peak_409	425653	426314	662	2.22421	ID=AFUB_050450;description=Protein of unknown function
scf_000004	ChIP.rep2_macs2_peak_410	436554	438051	1498	1.80516	ID=AFUB_050490;description=Ortholog(s) have glyceraldehyde-3-phosphate dehydrogenase (NAD+) (phosphorylating) activity and intracellular%2C extracellular region%2C membrane localization
scf_000004	ChIP.rep2_macs2_peak_411	493133	493709	577	1.59893	ID=AFUB_050710;description=Ortholog(s) have role in cellular amino acid biosynthetic process
scf_000004	ChIP.rep2_macs2_peak_412	504978	505701	724	1.98832	ID=AFUB_050760;description=Has domain(s) with predicted flavin adenine dinucleotide binding%2C UDP-N-acetylmuramate dehydrogenase activity and role in oxidation-reduction process
scf_000004	ChIP.rep2_macs2_peak_413	527110	527554	445	2.54793	ID=AFUB_050820;description=Has domain(s) with predicted potassium ion transmembrane transporter activity%2C role in potassium ion transmembrane transport and integral to membrane localization
scf_000004	ChIP.rep2_macs2_peak_414	571704	572114	411	1.85647	ID=AFUB_051000;description=Ortholog(s) have intracellular localization
scf_000004	ChIP.rep2_macs2_peak_415	654819	655212	394	1.81821	ID=AFUB_051280;description=Has domain(s) with predicted cytochrome-c oxidase activity and mitochondrial inner membrane localization
scf_000004	ChIP.rep2_macs2_peak_416	679097	681615	2519	3.32673	ID=AFUB_051350;description=Protein of unknown function
scf_000004	ChIP.rep2_macs2_peak_417	685219	686239	1021	1.69946	ID=AFUB_051360;description=Has domain(s) with predicted substrate-specific transmembrane transporter activity%2C role in transmembrane transport and integral to membrane localization
scf_000004	ChIP.rep2_macs2_peak_418	689585	689991	407	2.08984	ID=AFUB_051380;description=Protein of unknown function
scf_000004	ChIP.rep2_macs2_peak_419	705236	706592	1357	2.43691	ID=AFUB_051440;description=Ortholog(s) have NAD+ binding activity%2C role in nitrogen catabolite repression of transcription from RNA polymerase II promoter and nucleus localization
scf_000004	ChIP.rep2_macs2_peak_420	706836	710522	3687	2.70744	ID=AFUB_051440;description=Ortholog(s) have NAD+ binding activity%2C role in nitrogen catabolite repression of transcription from RNA polymerase II promoter and nucleus localization
scf_000004	ChIP.rep2_macs2_peak_421	716666	717577	912	1.89279	ID=AFUB_051460;description=Has domain(s) with predicted amino acid transmembrane transporter activity%2C role in amino acid transmembrane transport and membrane localization
scf_000004	ChIP.rep2_macs2_peak_422	758330	758626	297	1.90569	ID=AFUB_051560;description=Has domain(s) with predicted role in mRNA splicing%2C via spliceosome and spliceosomal complex localization
scf_000004	ChIP.rep2_macs2_peak_423	762689	763409	721	2.1863	ID=AFUB_051580;description=Has domain(s) with predicted protein binding activity
scf_000004	ChIP.rep2_macs2_peak_424	824261	824583	323	1.92504	ID=AFUB_051820;description=Protein of unknown function
scf_000004	ChIP.rep2_macs2_peak_425	844619	845034	416	2.06395	ID=AFUB_051900;description=Has domain(s) with predicted flavin adenine dinucleotide binding%2C N%2CN-dimethylaniline monooxygenase%2C NADP binding activity%2C role in oxidation-reduction process and intrinsic to endoplasmic reticulum membrane localization
scf_000004	ChIP.rep2_macs2_peak_426	927654	928152	499	2.30824	ID=AFUB_052220;description=Protein of unknown function
scf_000004	ChIP.rep2_macs2_peak_427	935924	936525	602	2.17087	ID=AFUB_052250;description=Has domain(s) with predicted catalytic activity and role in metabolic process
scf_000004	ChIP.rep2_macs2_peak_428	943272	944274	1003	2.13779	ID=AFUB_052270;description=Ortholog(s) have chitinase activity and role in autolysis
scf_000004	ChIP.rep2_macs2_peak_429	950993	951499	507	1.78344	ID=AFUB_052300;description=Ortholog(s) have hydroquinone:oxygen oxidoreductase activity and role in pigment metabolic process involved in developmental pigmentation%2C melanin biosynthetic process
scf_000004	ChIP.rep2_macs2_peak_430	952107	952590	484	1.68973	ID=AFUB_052310;description=Has domain(s) with predicted role in transmembrane transport and membrane localization
scf_000004	ChIP.rep2_macs2_peak_431	974353	976536	2184	2.73026	ID=AFUB_052420;description=Ortholog(s) have role in N'%2CN''%2CN'''-triacetylfusarinine C biosynthetic process%2C cellular iron ion homeostasis%2C ferricrocin biosynthetic process%2C pathogenesis%2C negative regulation of iron ion transport%2C cellular response to iron ion starvation
scf_000004	ChIP.rep2_macs2_peak_432	1055673	1057626	1954	3.20403	ID=AFUB_052740;description=Protein of unknown function
scf_000004	ChIP.rep2_macs2_peak_433	1059322	1059856	535	2.02549	ID=AFUB_052750;description=Ortholog(s) have citrate (Si)-synthase activity and mitochondrion localization
scf_000004	ChIP.rep2_macs2_peak_434	1182775	1184864	2090	3.34625	ID=AFUB_053050;description=Has domain(s) with predicted ATP binding%2C serine-tRNA ligase activity%2C role in seryl-tRNA aminoacylation and cytoplasm localization
scf_000004	ChIP.rep2_macs2_peak_435	1276629	1277866	1238	2.18017	ID=AFUB_053400;description=Has domain(s) with predicted protein binding activity
scf_000004	ChIP.rep2_macs2_peak_436	1279671	1280104	434	1.86765	ID=AFUB_053410;description=Has domain(s) with predicted protein binding activity
scf_000004	ChIP.rep2_macs2_peak_437	1385807	1386513	707	2.47195	ID=AFUB_053740;description=Ortholog(s) have role in regulation of secondary metabolite biosynthetic process%2C negative regulation of transcription from RNA polymerase II promoter%2C sporocarp development involved in sexual reproduction
scf_000004	ChIP.rep2_macs2_peak_438	1401001	1403025	2025	2.30891	ID=AFUB_053790;description=Has domain(s) with predicted ATP binding%2C DNA binding%2C helicase activity
scf_000004	ChIP.rep2_macs2_peak_439	1409185	1409935	751	3.2403	ID=AFUB_053790;description=Has domain(s) with predicted ATP binding%2C DNA binding%2C helicase activity
scf_000004	ChIP.rep2_macs2_peak_440	1479736	1483315	3580	5.85973	ID=AFUB_054020;description=Has domain(s) with predicted ATP binding%2C protein tyrosine kinase activity and role in protein phosphorylation
scf_000004	ChIP.rep2_macs2_peak_441	1510821	1511718	898	2.06004	ID=AFUB_054130;description=Has domain(s) with predicted role in transmembrane transport and integral to membrane localization
scf_000004	ChIP.rep2_macs2_peak_442	1573977	1574404	428	1.74616	ID=AFUB_054340;description=Has domain(s) with predicted role in glutamine catabolic process%2C carbamoyl phosphate biosynthetic process
scf_000004	ChIP.rep2_macs2_peak_443	1574660	1576430	1771	2.6696	ID=AFUB_054340;description=Has domain(s) with predicted role in glutamine catabolic process%2C carbamoyl phosphate biosynthetic process
scf_000004	ChIP.rep2_macs2_peak_444	1698342	1698635	294	1.80196	ID=AFUB_054770;description=Has domain(s) with predicted homoserine O-acetyltransferase activity%2C role in methionine biosynthetic process and cytoplasm localization
scf_000004	ChIP.rep2_macs2_peak_445	1711690	1714433	2744	1.99488	ID=AFUB_054840;description=Has domain(s) with predicted FMN binding%2C iron ion binding%2C oxidoreductase activity and role in oxidation-reduction process
scf_000004	ChIP.rep2_macs2_peak_446	1799528	1801838	2311	2.66035	ID=AFUB_055140;description=Has domain(s) with predicted role in phosphatidylinositol phosphorylation%2C phosphatidylinositol dephosphorylation
scf_000004	ChIP.rep2_macs2_peak_447	1829272	1829567	296	1.85384	ID=AFUB_055250;description=Has domain(s) with predicted protein binding%2C nucleic acid binding%2C zinc ion binding activity
scf_000004	ChIP.rep2_macs2_peak_448	1838681	1839217	537	2.12423	ID=AFUB_055300;description=Protein of unknown function
scf_000004	ChIP.rep2_macs2_peak_449	1911192	1911606	415	2.12402	ID=AFUB_055500;description=Has domain(s) with predicted ATP binding%2C ATPase activity%2C coupled to transmembrane movement of substances activity%2C role in transmembrane transport and integral to membrane localization
scf_000004	ChIP.rep2_macs2_peak_450	1950852	1951238	387	2.1019	ID=AFUB_055620;description=Ortholog(s) have role in pyridoxine biosynthetic process and extracellular region localization
scf_000004	ChIP.rep2_macs2_peak_451	1954202	1954608	407	1.69367	ID=AFUB_055640;description=Has domain(s) with predicted role in DNA replication and nucleus%2C origin recognition complex localization
scf_000004	ChIP.rep2_macs2_peak_452	1976852	1977322	471	1.98774	ID=AFUB_055740;description=Protein of unknown function
scf_000004	ChIP.rep2_macs2_peak_453	2128920	2129306	387	1.4451	ID=AFUB_056280;description=Protein of unknown function
scf_000004	ChIP.rep2_macs2_peak_454	2134092	2138262	4171	2.33588	ID=AFUB_056290;description=Protein of unknown function
scf_000004	ChIP.rep2_macs2_peak_455	2138576	2141644	3069	2.43001	ID=AFUB_056300;description=Protein of unknown function
scf_000004	ChIP.rep2_macs2_peak_456	2143861	2144647	787	2.29669	ID=AFUB_056300;description=Protein of unknown function
scf_000004	ChIP.rep2_macs2_peak_457	2163139	2164185	1047	2.42535	ID=AFUB_056350;description=Protein of unknown function
scf_000004	ChIP.rep2_macs2_peak_458	2165533	2165999	467	2.04227	ID=AFUB_056360;description=Ortholog(s) have role in response to wounding and porous cell septum localization
scf_000004	ChIP.rep2_macs2_peak_459	2179104	2179474	371	1.83128	ID=AFUB_056410;description=Protein of unknown function
scf_000004	ChIP.rep2_macs2_peak_460	2179684	2181244	1561	3.87699	ID=AFUB_056420;description=Ortholog(s) have homoaconitate hydratase activity and role in lysine biosynthetic process via aminoadipic acid
scf_000004	ChIP.rep2_macs2_peak_461	2207875	2209474	1600	2.13752	ID=AFUB_056530;description=Protein of unknown function
scf_000004	ChIP.rep2_macs2_peak_462	2217710	2218283	574	1.8289	ID=AFUB_056550;description=Protein of unknown function
scf_000004	ChIP.rep2_macs2_peak_463	2265848	2266366	519	2.25361	ID=AFUB_056750;description=Ortholog(s) have role in asexual sporulation resulting in formation of a cellular spore and intracellular localization
scf_000004	ChIP.rep2_macs2_peak_464	2302694	2303397	704	2.04092	ID=AFUB_056870;description=Ortholog(s) have cytoplasm localization
scf_000004	ChIP.rep2_macs2_peak_465	2316365	2316887	523	2.36806	ID=AFUB_056930;description=Protein of unknown function
scf_000004	ChIP.rep2_macs2_peak_466	2322885	2323911	1027	1.92129	ID=AFUB_056960;description=Protein of unknown function
scf_000004	ChIP.rep2_macs2_peak_467	2386093	2387247	1155	2.29154	ID=AFUB_057180;description=Has domain(s) with predicted heat shock protein binding activity
scf_000004	ChIP.rep2_macs2_peak_468	2479452	2479967	516	1.70576	ID=AFUB_057610;description=Protein of unknown function
scf_000004	ChIP.rep2_macs2_peak_469	2499440	2499851	412	2.32426	ID=AFUB_057720;description=Has domain(s) with predicted L-aminoadipate-semialdehyde dehydrogenase%2C nucleotide binding activity and role in metabolic process
scf_000004	ChIP.rep2_macs2_peak_470	2623550	2624511	962	1.63327	ID=AFUB_058280;description=Protein of unknown function
scf_000004	ChIP.rep2_macs2_peak_471	2624835	2625365	531	1.75449	ID=AFUB_058280;description=Protein of unknown function
scf_000004	ChIP.rep2_macs2_peak_472	2626291	2628130	1840	3.42869	ID=AFUB_058280;description=Protein of unknown function
scf_000004	ChIP.rep2_macs2_peak_473	2703105	2704329	1225	2.53071	ID=AFUB_058530;description=Protein of unknown function
scf_000004	ChIP.rep2_macs2_peak_474	2705674	2707468	1795	2.10841	ID=AFUB_058530;description=Protein of unknown function
scf_000004	ChIP.rep2_macs2_peak_475	2714819	2715457	639	1.97039	ID=AFUB_058550;description=Has domain(s) with predicted sequence-specific DNA binding RNA polymerase II transcription factor%2C zinc ion binding activity%2C role in regulation of transcription%2C DNA-dependent and nucleus localization
scf_000004	ChIP.rep2_macs2_peak_476	2758695	2762188	3494	3.47298	ID=AFUB_058740;description=Has domain(s) with predicted ATP binding%2C DNA binding%2C helicase activity
scf_000004	ChIP.rep2_macs2_peak_477	2763080	2763499	420	1.82318	ID=AFUB_058760;description=Protein of unknown function
scf_000004	ChIP.rep2_macs2_peak_478	2764645	2767313	2669	2.39008	ID=AFUB_058760;description=Protein of unknown function
scf_000004	ChIP.rep2_macs2_peak_479	2806906	2807360	455	2.39363	ID=AFUB_058890;description=Ortholog(s) have IgE binding activity and intracellular localization
scf_000004	ChIP.rep2_macs2_peak_480	2816091	2816656	566	2.23949	ID=AFUB_058910;description=Has domain(s) with predicted role in cellular metabolic process
scf_000004	ChIP.rep2_macs2_peak_481	2957377	2957701	325	2.4696	ID=AFUB_059390;description=Has domain(s) with predicted ATP binding%2C protein tyrosine kinase activity and role in protein phosphorylation
scf_000004	ChIP.rep2_macs2_peak_482	3032582	3032953	372	2.08018	ID=AFUB_059660;description=Has domain(s) with predicted protein binding%2C calcium ion binding activity
scf_000004	ChIP.rep2_macs2_peak_483	3110011	3110324	314	1.87562	ID=AFUB_059980;description=unspecified product
scf_000004	ChIP.rep2_macs2_peak_484	3111264	3111606	343	1.77609	ID=AFUB_060000;description=unspecified product
scf_000004	ChIP.rep2_macs2_peak_485	3111885	3112313	429	1.98202	ID=AFUB_060010;description=unspecified product
scf_000004	ChIP.rep2_macs2_peak_486	3113187	3116140	2954	3.8183	ID=AFUB_060030;description=Protein of unknown function
scf_000004	ChIP.rep2_macs2_peak_487	3144186	3144765	580	2.58878	ID=AFUB_060180;description=Has domain(s) with predicted catalytic activity and role in metabolic process
scf_000004	ChIP.rep2_macs2_peak_488	3153773	3155367	1595	3.70337	ID=AFUB_060200;description=Ortholog(s) have role in protein ubiquitination
scf_000004	ChIP.rep2_macs2_peak_489	3279153	3281401	2249	2.19138	ID=AFUB_060540;description=unspecified product
scf_000004	ChIP.rep2_macs2_peak_490	3283614	3283935	322	1.98832	ID=AFUB_060560;description=unspecified product
scf_000004	ChIP.rep2_macs2_peak_491	3332173	3332590	418	1.99469	ID=AFUB_060770;description=Protein of unknown function
scf_000004	ChIP.rep2_macs2_peak_492	3353074	3354269	1196	2.2948	ID=AFUB_060840;description=Ortholog(s) have chorismate mutase activity and role in sporocarp development involved in sexual reproduction%2C aromatic amino acid family biosynthetic process
scf_000004	ChIP.rep2_macs2_peak_493	3365074	3365881	808	2.66904	ID=AFUB_060880;description=Has domain(s) with predicted antiporter%2C drug transmembrane transporter activity%2C role in drug transmembrane transport and membrane localization
scf_000004	ChIP.rep2_macs2_peak_494	3488518	3489322	805	2.29904	ID=AFUB_061350;description=Has domain(s) with predicted role in cell redox homeostasis
scf_000004	ChIP.rep2_macs2_peak_495	3491535	3492908	1374	1.85351	ID=AFUB_061360;description=Protein of unknown function
scf_000004	ChIP.rep2_macs2_peak_496	3493467	3494327	861	1.92182	ID=AFUB_061360;description=Protein of unknown function
scf_000004	ChIP.rep2_macs2_peak_497	3498084	3498492	409	2.07947	ID=AFUB_061380;description=Protein of unknown function
scf_000004	ChIP.rep2_macs2_peak_498	3513283	3513579	297	1.89692	ID=AFUB_061430;description=Protein of unknown function
scf_000004	ChIP.rep2_macs2_peak_499	3573426	3573755	330	1.88954	ID=AFUB_061700;description=Ortholog(s) have nuclear periphery localization
scf_000004	ChIP.rep2_macs2_peak_500	3642474	3643603	1130	2.24983	ID=AFUB_062040;description=Protein of unknown function
scf_000004	ChIP.rep2_macs2_peak_501	3706534	3707254	721	2.25353	ID=AFUB_062330;description=Has domain(s) with predicted amino acid transmembrane transporter activity%2C role in amino acid transmembrane transport and membrane localization
scf_000004	ChIP.rep2_macs2_peak_502	3724614	3725658	1045	3.39798	ID=AFUB_062440;description=Has domain(s) with predicted nucleotide binding%2C pyrroline-5-carboxylate reductase activity and role in oxidation-reduction process%2C proline biosynthetic process
scf_000005	ChIP.rep2_macs2_peak_503	126711	130366	3656	3.59862	ID=AFUB_063270;description=Has domain(s) with predicted ATP binding%2C protein tyrosine kinase activity and role in protein phosphorylation
scf_000005	ChIP.rep2_macs2_peak_504	130804	132775	1972	2.2831	ID=AFUB_063280;description=Has domain(s) with predicted branched-chain-amino-acid transaminase activity and role in branched-chain amino acid metabolic process
scf_000005	ChIP.rep2_macs2_peak_505	133056	133483	428	2.16164	ID=AFUB_063290;description=Has domain(s) with predicted sequence-specific DNA binding transcription factor%2C sequence-specific DNA binding activity and role in regulation of transcription%2C DNA-dependent
scf_000005	ChIP.rep2_macs2_peak_506	133741	134196	456	2.22631	ID=AFUB_063290;description=Has domain(s) with predicted sequence-specific DNA binding transcription factor%2C sequence-specific DNA binding activity and role in regulation of transcription%2C DNA-dependent
scf_000005	ChIP.rep2_macs2_peak_507	134711	135649	939	2.18773	ID=AFUB_063290;description=Has domain(s) with predicted sequence-specific DNA binding transcription factor%2C sequence-specific DNA binding activity and role in regulation of transcription%2C DNA-dependent
scf_000005	ChIP.rep2_macs2_peak_508	137153	140647	3495	3.5407	ID=AFUB_063290;description=Has domain(s) with predicted sequence-specific DNA binding transcription factor%2C sequence-specific DNA binding activity and role in regulation of transcription%2C DNA-dependent
scf_000005	ChIP.rep2_macs2_peak_509	207261	207638	378	1.8005	ID=AFUB_063570;description=Has domain(s) with predicted mismatched DNA binding%2C ATP binding activity and role in mismatch repair
scf_000005	ChIP.rep2_macs2_peak_510	224824	226607	1784	2.83698	ID=AFUB_063610-T;Parent=AFUB_063610;description=Ortholog(s) have role in transcription from RNA polymerase II promoter%2C pathogenesis%2C positive regulation of sulfur utilization%2C sulfur amino acid metabolic process and cytoplasm%2C nucleus localization
scf_000005	ChIP.rep2_macs2_peak_511	240166	240641	476	1.86803	ID=AFUB_063660;description=Protein of unknown function
scf_000005	ChIP.rep2_macs2_peak_512	241606	243333	1728	1.96977	ID=AFUB_063660;description=Protein of unknown function
scf_000005	ChIP.rep2_macs2_peak_513	243541	244037	497	1.77815	ID=AFUB_063670;description=Protein of unknown function
scf_000005	ChIP.rep2_macs2_peak_514	244338	245763	1426	2.23413	ID=AFUB_063670;description=Protein of unknown function
scf_000005	ChIP.rep2_macs2_peak_515	246159	246956	798	1.9921	ID=AFUB_063670;description=Protein of unknown function
scf_000005	ChIP.rep2_macs2_peak_516	254148	254511	364	1.84991	ID=AFUB_063690;description=Protein of unknown function
scf_000005	ChIP.rep2_macs2_peak_517	254716	260975	6260	5.0661	ID=AFUB_063700;description=Ortholog(s) have glutamate dehydrogenase (NADP+) activity and cytosol%2C extracellular region localization
scf_000005	ChIP.rep2_macs2_peak_518	274608	275420	813	1.55336	ID=AFUB_063750;description=Protein of unknown function
scf_000005	ChIP.rep2_macs2_peak_519	276020	277490	1471	2.48655	ID=AFUB_063750;description=Protein of unknown function
scf_000005	ChIP.rep2_macs2_peak_520	297788	298141	354	1.87282	ID=AFUB_063840;description=Has domain(s) with predicted iron-sulfur cluster binding%2C iron ion binding activity and role in iron-sulfur cluster assembly
scf_000005	ChIP.rep2_macs2_peak_521	302120	302442	323	1.75238	ID=AFUB_063850;description=Has domain(s) with predicted role in transmembrane transport
scf_000005	ChIP.rep2_macs2_peak_522	308477	308778	302	1.67703	ID=AFUB_063880;description=Protein of unknown function
scf_000005	ChIP.rep2_macs2_peak_523	333682	334846	1165	2.26816	ID=AFUB_063970;description=Has domain(s) with predicted asparagine synthase (glutamine-hydrolyzing) activity and role in asparagine biosynthetic process
scf_000005	ChIP.rep2_macs2_peak_524	381214	382172	959	1.71594	ID=AFUB_064170;description=Has domain(s) with predicted protein tyrosine/serine/threonine phosphatase activity and role in protein dephosphorylation
scf_000005	ChIP.rep2_macs2_peak_525	386385	386697	313	2.00149	ID=AFUB_064170;description=Has domain(s) with predicted protein tyrosine/serine/threonine phosphatase activity and role in protein dephosphorylation
scf_000005	ChIP.rep2_macs2_peak_526	419642	420588	947	2.70305	ID=AFUB_064300;description=Ortholog(s) have acetolactate synthase activity and role in branched-chain amino acid biosynthetic process
scf_000005	ChIP.rep2_macs2_peak_527	436864	437161	298	1.69946	ID=AFUB_064360;description=Ortholog(s) have carboxypeptidase activity and role in proteolysis
scf_000005	ChIP.rep2_macs2_peak_528	437366	438198	833	2.15715	ID=AFUB_064370;description=Protein of unknown function
scf_000005	ChIP.rep2_macs2_peak_529	460905	461548	644	1.88418	ID=AFUB_064450;description=Ortholog(s) have methionine synthase activity%2C role in methionine biosynthetic process and intracellular%2C extracellular region localization
scf_000005	ChIP.rep2_macs2_peak_530	462855	464243	1389	3.55524	ID=AFUB_064450;description=Ortholog(s) have methionine synthase activity%2C role in methionine biosynthetic process and intracellular%2C extracellular region localization
scf_000005	ChIP.rep2_macs2_peak_531	464507	465082	576	1.87704	ID=AFUB_064460;description=Protein of unknown function
scf_000005	ChIP.rep2_macs2_peak_532	470892	472993	2102	2.5531	ID=AFUB_064490;description=Has domain(s) with predicted phosphorelay sensor kinase%2C phosphorelay response regulator%2C ATP binding activity%2C role in phosphorylation%2C phosphorelay signal transduction system%2C regulation of transcription%2C DNA-dependent and membrane localization
scf_000005	ChIP.rep2_macs2_peak_533	473538	474134	597	1.86599	ID=AFUB_064490;description=Has domain(s) with predicted phosphorelay sensor kinase%2C phosphorelay response regulator%2C ATP binding activity%2C role in phosphorylation%2C phosphorelay signal transduction system%2C regulation of transcription%2C DNA-dependent and membrane localization
scf_000005	ChIP.rep2_macs2_peak_534	561608	563730	2123	3.1388	ID=AFUB_064810;description=Ortholog(s) have role in carbon utilization and cytosol localization
scf_000005	ChIP.rep2_macs2_peak_535	569301	570210	910	2.31084	ID=AFUB_064820;description=Protein of unknown function
scf_000005	ChIP.rep2_macs2_peak_536	574063	576282	2220	2.0946	ID=AFUB_064840;description=Protein of unknown function
scf_000005	ChIP.rep2_macs2_peak_537	661696	662912	1217	2.90955	ID=AFUB_065240;description=Has domain(s) with predicted L-threonine ammonia-lyase%2C pyridoxal phosphate binding activity and role in isoleucine biosynthetic process
scf_000005	ChIP.rep2_macs2_peak_538	717346	717763	418	1.77024	ID=AFUB_065480;description=Protein of unknown function
scf_000005	ChIP.rep2_macs2_peak_539	719490	720213	724	1.82455	ID=AFUB_065490;description=Protein of unknown function
scf_000005	ChIP.rep2_macs2_peak_540	777118	780175	3058	2.02545	ID=AFUB_065700;description=Protein of unknown function
scf_000005	ChIP.rep2_macs2_peak_541	780698	781131	434	1.71312	ID=AFUB_065700;description=Protein of unknown function
scf_000005	ChIP.rep2_macs2_peak_542	786546	788571	2026	1.66849	ID=AFUB_065710;description=Has domain(s) with predicted sequence-specific DNA binding transcription factor%2C sequence-specific DNA binding activity and role in regulation of transcription%2C DNA-dependent
scf_000005	ChIP.rep2_macs2_peak_543	820381	820708	328	1.68842	ID=AFUB_065830;description=Protein of unknown function
scf_000005	ChIP.rep2_macs2_peak_544	916601	917278	678	2.08529	ID=AFUB_066180;description=Ortholog(s) have role in positive regulation of cellular response to oxidative stress%2C cellular response to calcium ion%2C cellular response to heat%2C cellular response to oxidative stress and cytosol%2C nucleus localization
scf_000005	ChIP.rep2_macs2_peak_545	917745	918102	358	1.85557	ID=AFUB_066180;description=Ortholog(s) have role in positive regulation of cellular response to oxidative stress%2C cellular response to calcium ion%2C cellular response to heat%2C cellular response to oxidative stress and cytosol%2C nucleus localization
scf_000005	ChIP.rep2_macs2_peak_546	920184	921365	1182	2.80054	ID=AFUB_066180;description=Ortholog(s) have role in positive regulation of cellular response to oxidative stress%2C cellular response to calcium ion%2C cellular response to heat%2C cellular response to oxidative stress and cytosol%2C nucleus localization
scf_000005	ChIP.rep2_macs2_peak_547	922039	922716	678	1.66642	ID=AFUB_066190;description=Has domain(s) with predicted electron carrier%2C protein disulfide oxidoreductase activity and role in glycerol ether metabolic process%2C cell redox homeostasis
scf_000005	ChIP.rep2_macs2_peak_548	938806	939243	438	2.37704	ID=AFUB_066230;description=Ortholog(s) have glutathione binding activity
scf_000005	ChIP.rep2_macs2_peak_549	953434	956268	2835	5.52284	ID=AFUB_066290;description=Has domain(s) with predicted methyltransferase activity and role in metabolic process
scf_000005	ChIP.rep2_macs2_peak_550	1000573	1000938	366	1.84714	ID=AFUB_066480;description=Ortholog(s) have ATPase activity
scf_000005	ChIP.rep2_macs2_peak_551	1001268	1001897	630	2.63387	ID=AFUB_066480;description=Ortholog(s) have ATPase activity
scf_000005	ChIP.rep2_macs2_peak_552	1002125	1003788	1664	4.11417	ID=AFUB_066480;description=Ortholog(s) have ATPase activity
scf_000005	ChIP.rep2_macs2_peak_553	1014221	1014755	535	2.09104	ID=AFUB_066530;description=Protein of unknown function
scf_000005	ChIP.rep2_macs2_peak_554	1076673	1077478	806	1.71811	ID=AFUB_066810;description=Protein of unknown function
scf_000005	ChIP.rep2_macs2_peak_555	1087330	1088797	1468	3.11297	ID=AFUB_066820;description=Ortholog(s) have role in cleistothecium development%2C transcription%2C DNA-templated%2C ascospore formation and nucleus localization
scf_000005	ChIP.rep2_macs2_peak_556	1148596	1149230	635	1.97238	ID=AFUB_067110;description=Has domain(s) with predicted ATP binding%2C ATPase activity%2C coupled to transmembrane movement of substances activity%2C role in transmembrane transport and integral to membrane localization
scf_000005	ChIP.rep2_macs2_peak_557	1169716	1171877	2162	3.96173	ID=AFUB_067210;description=Has domain(s) with predicted oxidoreductase activity and role in oxidation-reduction process
scf_000005	ChIP.rep2_macs2_peak_558	1182932	1185879	2948	2.29464	ID=AFUB_067240;description=Ortholog(s) have role in protein catabolic process
scf_000005	ChIP.rep2_macs2_peak_559	1186094	1187355	1262	1.78112	ID=AFUB_067240;description=Ortholog(s) have role in protein catabolic process
scf_000005	ChIP.rep2_macs2_peak_560	1192449	1193959	1511	3.52689	ID=AFUB_067240;description=Ortholog(s) have role in protein catabolic process
scf_000005	ChIP.rep2_macs2_peak_561	1205981	1207159	1179	2.09707	ID=AFUB_067270;description=Ortholog(s) have glucosyltransferase%2C alpha-glucosidase activity and role in starch metabolic process
scf_000005	ChIP.rep2_macs2_peak_562	1230729	1231475	747	2.08432	ID=AFUB_067340;description=Has domain(s) with predicted sequence-specific DNA binding transcription factor%2C sequence-specific DNA binding activity%2C role in regulation of transcription%2C DNA-dependent and nucleus localization
scf_000005	ChIP.rep2_macs2_peak_563	1231928	1232992	1065	2.73272	ID=AFUB_067340;description=Has domain(s) with predicted sequence-specific DNA binding transcription factor%2C sequence-specific DNA binding activity%2C role in regulation of transcription%2C DNA-dependent and nucleus localization
scf_000005	ChIP.rep2_macs2_peak_564	1257129	1259133	2005	3.37005	ID=AFUB_067440;description=Protein of unknown function
scf_000005	ChIP.rep2_macs2_peak_565	1262891	1263602	712	1.9613	ID=AFUB_067450;description=Has domain(s) with predicted protein binding activity
scf_000005	ChIP.rep2_macs2_peak_566	1264025	1264451	427	1.97746	ID=AFUB_067450;description=Has domain(s) with predicted protein binding activity
scf_000005	ChIP.rep2_macs2_peak_567	1284404	1285386	983	2.55221	ID=AFUB_067500;description=Protein of unknown function
scf_000005	ChIP.rep2_macs2_peak_568	1292139	1293327	1189	1.88881	ID=AFUB_067510;description=Ortholog(s) have intracellular localization
scf_000005	ChIP.rep2_macs2_peak_569	1299617	1302235	2619	2.25698	ID=AFUB_067550;description=Protein of unknown function
scf_000005	ChIP.rep2_macs2_peak_570	1498029	1499054	1026	2.43191	ID=AFUB_068270;description=Has domain(s) with predicted L-aminoadipate-semialdehyde dehydrogenase%2C phosphopantetheine binding%2C nucleotide binding activity and role in lysine biosynthetic process%2C oxidation-reduction process
scf_000005	ChIP.rep2_macs2_peak_571	1504027	1504482	456	1.56249	ID=AFUB_068280;description=Has domain(s) with predicted zinc ion binding%2C carbonate dehydratase activity and role in carbon utilization
scf_000005	ChIP.rep2_macs2_peak_572	1505117	1506213	1097	1.77995	ID=AFUB_068290;description=Protein of unknown function
scf_000005	ChIP.rep2_macs2_peak_573	1510275	1511922	1648	2.6226	ID=AFUB_068300;description=Protein of unknown function
scf_000005	ChIP.rep2_macs2_peak_574	1512650	1513130	481	2.47123	ID=AFUB_068310;description=Has domain(s) with predicted transferase activity%2C transferring hexosyl groups activity%2C role in GPI anchor biosynthetic process and endoplasmic reticulum membrane%2C integral to membrane localization
scf_000005	ChIP.rep2_macs2_peak_575	1526857	1527238	382	1.98016	ID=AFUB_068340;description=Ortholog(s) have role in carbon utilization and intracellular localization
scf_000005	ChIP.rep2_macs2_peak_576	1537475	1537866	392	1.64779	ID=AFUB_068370;description=Has domain(s) with predicted nucleotide binding%2C oxidoreductase activity and role in oxidation-reduction process
scf_000005	ChIP.rep2_macs2_peak_577	1538070	1539855	1786	2.17362	ID=AFUB_068370;description=Has domain(s) with predicted nucleotide binding%2C oxidoreductase activity and role in oxidation-reduction process
scf_000005	ChIP.rep2_macs2_peak_578	1540090	1540869	780	2.04452	ID=AFUB_068380;description=Has domain(s) with predicted transferase activity%2C transferring alkyl or aryl (other than methyl) groups activity
scf_000005	ChIP.rep2_macs2_peak_579	1604407	1605192	786	1.98351	ID=AFUB_068570;description=Protein of unknown function
scf_000005	ChIP.rep2_macs2_peak_580	1658434	1658862	429	2.04015	ID=AFUB_068720;description=Has domain(s) with predicted zinc ion binding%2C nucleotide binding%2C oxidoreductase activity and role in oxidation-reduction process
scf_000005	ChIP.rep2_macs2_peak_581	1661627	1662049	423	2.17782	ID=AFUB_068730;description=Has domain(s) with predicted hydrolase activity and role in metabolic process
scf_000005	ChIP.rep2_macs2_peak_582	1662319	1662924	606	1.9149	ID=AFUB_068740;description=Ortholog(s) have role in glycerol metabolic process%2C intracellular accumulation of glycerol and intracellular%2C extracellular region localization
scf_000005	ChIP.rep2_macs2_peak_583	1663813	1664466	654	2.9864	ID=AFUB_068740;description=Ortholog(s) have role in glycerol metabolic process%2C intracellular accumulation of glycerol and intracellular%2C extracellular region localization
scf_000005	ChIP.rep2_macs2_peak_584	1708636	1711057	2422	3.11931	ID=AFUB_068930;description=Has domain(s) with predicted DNA-(apurinic or apyrimidinic site) lyase%2C hydrolase activity%2C hydrolyzing N-glycosyl compounds%2C damaged DNA binding%2C zinc ion binding activity and role in nucleotide-excision repair%2C base-excision repair
scf_000005	ChIP.rep2_macs2_peak_585	1730319	1730683	365	1.7229	ID=AFUB_069050;description=Has domain(s) with predicted role in vacuolar transport and retromer complex localization
scf_000005	ChIP.rep2_macs2_peak_586	1732777	1733105	329	1.94168	ID=AFUB_069050;description=Has domain(s) with predicted role in vacuolar transport and retromer complex localization
scf_000005	ChIP.rep2_macs2_peak_587	1790769	1791560	792	2.83782	ID=AFUB_069300;description=Protein of unknown function
scf_000005	ChIP.rep2_macs2_peak_588	1828201	1830681	2481	2.78459	ID=AFUB_069410;description=Has domain(s) with predicted protein binding%2C phospholipid binding activity
scf_000005	ChIP.rep2_macs2_peak_589	1834149	1834595	447	1.80657	ID=AFUB_069410;description=Has domain(s) with predicted protein binding%2C phospholipid binding activity
scf_000005	ChIP.rep2_macs2_peak_590	1834942	1835771	830	2.58217	ID=AFUB_069420;description=Ortholog(s) have transcription regulatory region DNA binding activity and role in cysteine biosynthetic process%2C penicillin metabolic process%2C cellular response to chemical stimulus%2C negative regulation of penicillin biosynthetic process
scf_000005	ChIP.rep2_macs2_peak_591	1985222	1987303	2082	3.26334	ID=AFUB_069970;description=Protein of unknown function
scf_000005	ChIP.rep2_macs2_peak_592	1988887	1989981	1095	2.10058	ID=AFUB_069980;description=Has domain(s) with predicted substrate-specific transmembrane transporter activity%2C role in transmembrane transport and integral to membrane localization
scf_000005	ChIP.rep2_macs2_peak_593	1991456	1992821	1366	2.59827	ID=AFUB_069980;description=Has domain(s) with predicted substrate-specific transmembrane transporter activity%2C role in transmembrane transport and integral to membrane localization
scf_000005	ChIP.rep2_macs2_peak_594	1998050	1999018	969	1.69912	ID=AFUB_070010;description=Ortholog(s) have role in glutamine biosynthetic process
scf_000005	ChIP.rep2_macs2_peak_595	1999481	2003818	4338	4.19931	ID=AFUB_070020;description=Has domain(s) with predicted RNA polymerase II transcription cofactor activity%2C role in regulation of transcription from RNA polymerase II promoter and mediator complex localization
scf_000005	ChIP.rep2_macs2_peak_596	2025676	2026273	598	2.27871	ID=AFUB_070120;description=Protein of unknown function
scf_000005	ChIP.rep2_macs2_peak_597	2031757	2034331	2575	3.18435	ID=AFUB_070160;description=Has domain(s) with predicted protein binding activity
scf_000005	ChIP.rep2_macs2_peak_598	2036144	2037467	1324	2.44648	ID=AFUB_070180;description=unspecified product
scf_000005	ChIP.rep2_macs2_peak_599	2052448	2052983	536	2.10058	ID=AFUB_070250;description=Has domain(s) with predicted nucleic acid binding%2C ATP binding%2C ATP-dependent helicase activity
scf_000005	ChIP.rep2_macs2_peak_600	2057243	2057643	401	2.2056	ID=AFUB_070250;description=Has domain(s) with predicted nucleic acid binding%2C ATP binding%2C ATP-dependent helicase activity
scf_000005	ChIP.rep2_macs2_peak_601	2058278	2058694	417	1.86295	ID=AFUB_070260;description=Protein of unknown function
scf_000005	ChIP.rep2_macs2_peak_602	2068364	2068785	422	1.88912	ID=AFUB_070300;description=Protein of unknown function
scf_000005	ChIP.rep2_macs2_peak_603	2116457	2116859	403	2.05044	ID=AFUB_070510;description=Protein of unknown function
scf_000005	ChIP.rep2_macs2_peak_604	2122824	2127675	4852	1.60733	ID=AFUB_070530;description=Protein of unknown function
scf_000005	ChIP.rep2_macs2_peak_605	2133973	2134851	879	2.14681	ID=AFUB_070550;description=Protein of unknown function
scf_000005	ChIP.rep2_macs2_peak_606	2143579	2144291	713	2.06051	ID=AFUB_070580;description=Ortholog(s) have role in asexual sporulation resulting in formation of a cellular spore%2C activation of MAPK activity involved in cell wall biogenesis%2C cellular response to drug%2C fungal-type cell wall organization or biogenesis
scf_000005	ChIP.rep2_macs2_peak_607	2187892	2189328	1437	2.4885	ID=AFUB_070800;description=Protein of unknown function
scf_000005	ChIP.rep2_macs2_peak_608	2247309	2248340	1032	2.59101	ID=AFUB_071000;description=Protein of unknown function
scf_000005	ChIP.rep2_macs2_peak_609	2316776	2319556	2781	3.05538	ID=AFUB_071230;description=Protein of unknown function
scf_000005	ChIP.rep2_macs2_peak_610	2353362	2356443	3082	3.33191	ID=AFUB_071400;description=Has domain(s) with predicted O-methyltransferase activity
scf_000005	ChIP.rep2_macs2_peak_611	2389656	2390145	490	2.0384	ID=AFUB_071470;description=Protein of unknown function
scf_000005	ChIP.rep2_macs2_peak_612	2396383	2398085	1703	1.92151	ID=AFUB_071490;description=Has domain(s) with predicted protein binding%2C nucleic acid binding%2C zinc ion binding activity
scf_000005	ChIP.rep2_macs2_peak_613	2409161	2410249	1089	2.0866	ID=AFUB_071520;description=Protein of unknown function
scf_000005	ChIP.rep2_macs2_peak_614	2410528	2414420	3893	3.75391	ID=AFUB_071530;description=Has domain(s) with predicted protein binding activity
scf_000005	ChIP.rep2_macs2_peak_615	2415068	2416882	1815	2.85813	ID=AFUB_071540;description=Protein of unknown function
scf_000005	ChIP.rep2_macs2_peak_616	2419577	2420962	1386	1.94425	ID=AFUB_071560;description=Has domain(s) with predicted iron ion binding%2C electron carrier%2C heme binding%2C oxidoreductase activity%2C acting on paired donors%2C with incorporation or reduction of molecular oxygen activity and role in oxidation-reduction process
scf_000005	ChIP.rep2_macs2_peak_617	2423106	2423496	391	2.15946	ID=AFUB_071570;description=Has domain(s) with predicted sequence-specific DNA binding RNA polymerase II transcription factor%2C zinc ion binding activity%2C role in regulation of transcription%2C DNA-dependent and nucleus localization
scf_000005	ChIP.rep2_macs2_peak_618	2427283	2428267	985	1.9962	ID=AFUB_071570;description=Has domain(s) with predicted sequence-specific DNA binding RNA polymerase II transcription factor%2C zinc ion binding activity%2C role in regulation of transcription%2C DNA-dependent and nucleus localization
scf_000005	ChIP.rep2_macs2_peak_619	2500133	2502860	2728	4.54486	ID=AFUB_071650;description=Protein of unknown function
scf_000005	ChIP.rep2_macs2_peak_620	2518902	2520248	1347	1.91964	ID=AFUB_071700;description=Ortholog(s) have mannitol 2-dehydrogenase activity and extracellular region localization
scf_000006	ChIP.rep2_macs2_peak_621	76533	76986	454	1.98351	ID=AFUB_072470;description=Has domain(s) with predicted binding activity
scf_000006	ChIP.rep2_macs2_peak_622	145887	146591	705	1.97862	ID=AFUB_072720;description=Ortholog(s) have mannosyl-oligosaccharide 1%2C2-alpha-mannosidase activity and role in N-glycan processing%2C cellular protein catabolic process
scf_000006	ChIP.rep2_macs2_peak_623	147759	151097	3339	3.46488	ID=AFUB_072730;description=Ortholog(s) have extracellular region localization
scf_000006	ChIP.rep2_macs2_peak_624	155638	157973	2336	2.98618	ID=AFUB_072760;description=Has domain(s) with predicted RNA polymerase II transcription cofactor activity%2C role in regulation of transcription from RNA polymerase II promoter and mediator complex localization
scf_000006	ChIP.rep2_macs2_peak_625	163944	167927	3984	2.01121	ID=AFUB_072790;description=Ortholog(s) have role in cellular response to heat%2C conidium formation%2C G-protein coupled receptor signaling pathway%2C cellular response to oxidative stress
scf_000006	ChIP.rep2_macs2_peak_626	168392	169774	1383	1.94879	ID=AFUB_072800;description=Has domain(s) with predicted ATP binding%2C protein tyrosine kinase activity and role in protein phosphorylation
scf_000006	ChIP.rep2_macs2_peak_627	176753	177335	583	2.07771	ID=AFUB_072810;description=Protein of unknown function
scf_000006	ChIP.rep2_macs2_peak_628	203432	203799	368	2.081	ID=AFUB_072900;description=Protein of unknown function
scf_000006	ChIP.rep2_macs2_peak_629	204126	206508	2383	3.54408	ID=AFUB_072900;description=Protein of unknown function
scf_000006	ChIP.rep2_macs2_peak_630	310260	310995	736	2.32109	ID=AFUB_073300;description=Has domain(s) with predicted metalloexopeptidase%2C aminopeptidase activity and role in proteolysis%2C cellular process
scf_000006	ChIP.rep2_macs2_peak_631	352739	353268	530	1.69985	ID=AFUB_073440;description=Protein of unknown function
scf_000006	ChIP.rep2_macs2_peak_632	410079	411575	1497	1.66915	ID=AFUB_073680;description=Ortholog(s) have role in carbon utilization
scf_000006	ChIP.rep2_macs2_peak_633	414123	414955	833	1.81133	ID=AFUB_073680;description=Ortholog(s) have role in carbon utilization
scf_000006	ChIP.rep2_macs2_peak_634	429957	431306	1350	2.86258	ID=AFUB_073730;description=Ortholog(s) have intracellular localization
scf_000006	ChIP.rep2_macs2_peak_635	432834	433147	314	1.59881	ID=AFUB_073730;description=Ortholog(s) have intracellular localization
scf_000006	ChIP.rep2_macs2_peak_636	438474	440401	1928	2.24421	ID=AFUB_073760;description=Has domain(s) with predicted sequence-specific DNA binding RNA polymerase II transcription factor%2C zinc ion binding activity%2C role in regulation of transcription%2C DNA-dependent and nucleus localization
scf_000006	ChIP.rep2_macs2_peak_637	481713	484641	2929	2.95895	ID=AFUB_073890;description=Protein of unknown function
scf_000006	ChIP.rep2_macs2_peak_638	524376	525496	1121	2.77602	ID=AFUB_074040;description=Ortholog(s) have intracellular localization
scf_000006	ChIP.rep2_macs2_peak_639	549466	549977	512	2.05479	ID=AFUB_074120;description=Ortholog(s) have catalytic activity and role in steroid metabolic process
scf_000006	ChIP.rep2_macs2_peak_640	733208	733770	563	1.71031	ID=AFUB_074710;description=Has domain(s) with predicted oxidoreductase activity%2C acting on the aldehyde or oxo group of donors%2C NAD or NADP as acceptor%2C 1-pyrroline-5-carboxylate dehydrogenase activity and role in oxidation-reduction process%2C proline biosynthetic process
scf_000006	ChIP.rep2_macs2_peak_641	734411	735115	705	2.28652	ID=AFUB_074720;description=Has domain(s) with predicted proline dehydrogenase activity and role in proline catabolic process%2C oxidation-reduction process%2C glutamate biosynthetic process
scf_000006	ChIP.rep2_macs2_peak_642	740018	740340	323	1.96107	ID=AFUB_074730;description=Has domain(s) with predicted protein binding activity
scf_000006	ChIP.rep2_macs2_peak_643	741410	741756	347	1.68973	ID=AFUB_074740;description=Has domain(s) with predicted nucleotide binding activity
scf_000006	ChIP.rep2_macs2_peak_644	742107	742482	376	2.00466	ID=AFUB_074750;description=Ortholog(s) have double-stranded DNA binding activity%2C role in chromatin remodeling%2C nucleosome positioning and nucleus localization
scf_000006	ChIP.rep2_macs2_peak_645	767235	768002	768	2.07965	ID=AFUB_074840;description=Has domain(s) with predicted binding%2C ubiquitin-protein ligase activity%2C role in cellular protein modification process and intracellular localization
scf_000006	ChIP.rep2_macs2_peak_646	785236	785712	477	2.28903	ID=AFUB_074880;description=Has domain(s) with predicted oxidoreductase activity%2C acting on the aldehyde or oxo group of donors activity and role in oxidation-reduction process
scf_000006	ChIP.rep2_macs2_peak_647	1115438	1115841	404	2.00776	ID=AFUB_075890;description=Protein of unknown function
scf_000006	ChIP.rep2_macs2_peak_648	1145294	1145783	490	1.82455	ID=AFUB_075990;description=Ortholog(s) have and nucleus localization
scf_000006	ChIP.rep2_macs2_peak_649	1183234	1183940	707	1.99673	ID=AFUB_076160;description=Has domain(s) with predicted NAD binding%2C oxidoreductase activity%2C acting on the CH-OH group of donors%2C NAD or NADP as acceptor activity and role in oxidation-reduction process
scf_000006	ChIP.rep2_macs2_peak_650	1184402	1185105	704	2.01359	ID=AFUB_076160;description=Has domain(s) with predicted NAD binding%2C oxidoreductase activity%2C acting on the CH-OH group of donors%2C NAD or NADP as acceptor activity and role in oxidation-reduction process
scf_000006	ChIP.rep2_macs2_peak_651	1321411	1323205	1795	3.02845	ID=AFUB_076700;description=Ortholog(s) have role in tricarboxylic acid cycle
scf_000006	ChIP.rep2_macs2_peak_652	1445283	1445674	392	2.38722	ID=AFUB_077190;description=Has domain(s) with predicted nucleic acid binding%2C zinc ion binding activity and intracellular localization
scf_000006	ChIP.rep2_macs2_peak_653	1503679	1504105	427	1.89556	ID=AFUB_077360;description=Has domain(s) with predicted catalytic activity and role in metabolic process
scf_000006	ChIP.rep2_macs2_peak_654	1538974	1539292	319	2.36334	ID=AFUB_077490;description=Has domain(s) with predicted oxidoreductase activity and role in metabolic process
scf_000006	ChIP.rep2_macs2_peak_655	1762513	1763859	1347	3.19255	ID=AFUB_078240;description=Protein of unknown function
scf_000006	ChIP.rep2_macs2_peak_656	1820802	1821380	579	2.20656	ID=AFUB_078400;description=Ortholog(s) have 1%2C3-beta-D-glucan synthase activity%2C role in cellular response to drug%2C (1->3)-beta-D-glucan biosynthetic process and hyphal tip%2C 1%2C3-beta-D-glucan synthase complex localization
scf_000006	ChIP.rep2_macs2_peak_657	1822885	1824001	1117	3.59567	ID=AFUB_078410;description=Ortholog(s) have 1%2C3-beta-glucanosyltransferase activity and anchored to plasma membrane%2C fungal-type cell wall%2C extracellular region localization
scf_000006	ChIP.rep2_macs2_peak_658	1856157	1856486	330	1.9097	ID=AFUB_078550;description=Protein of unknown function
scf_000006	ChIP.rep2_macs2_peak_659	1900301	1904523	4223	3.39475	ID=AFUB_078730;description=Protein of unknown function
scf_000006	ChIP.rep2_macs2_peak_660	1972182	1972558	377	1.9111	ID=AFUB_079000;description=Protein of unknown function
scf_000006	ChIP.rep2_macs2_peak_661	2031766	2032680	915	2.75396	ID=AFUB_079210;description=Has domain(s) with predicted protein binding activity
scf_000006	ChIP.rep2_macs2_peak_662	2136503	2139122	2620	3.19293	ID=AFUB_079700;description=Has domain(s) with predicted sequence-specific DNA binding RNA polymerase II transcription factor%2C zinc ion binding%2C DNA binding activity%2C role in regulation of transcription%2C DNA-dependent%2C transcription%2C DNA-templated and nucleus localization
scf_000006	ChIP.rep2_macs2_peak_663	2160364	2161131	768	3.05951	ID=AFUB_079760;description=Ortholog(s) have role in secondary metabolite biosynthetic process%2C cellular response to drug
scf_000006	ChIP.rep2_macs2_peak_664	2162158	2164197	2040	1.98351	ID=AFUB_079760;description=Ortholog(s) have role in secondary metabolite biosynthetic process%2C cellular response to drug
scf_000007	ChIP.rep2_macs2_peak_665	24999	27591	2593	2.51841	ID=AFUB_080050;description=Protein of unknown function
scf_000007	ChIP.rep2_macs2_peak_666	119371	119826	456	2.45224	ID=AFUB_080240;description=Has domain(s) with predicted protein binding activity
scf_000007	ChIP.rep2_macs2_peak_667	255458	256504	1047	1.79004	ID=AFUB_080580;description=Protein of unknown function
scf_000007	ChIP.rep2_macs2_peak_668	515519	516273	755	3.86627	ID=AFUB_081550;description=Has domain(s) with predicted transferase activity%2C transferring phosphorus-containing groups activity
scf_000007	ChIP.rep2_macs2_peak_669	615106	615463	358	1.94763	ID=AFUB_081940;description=Has domain(s) with predicted catalytic%2C cation binding activity and role in carbohydrate metabolic process
scf_000007	ChIP.rep2_macs2_peak_670	615714	616059	346	2.11888	ID=AFUB_081940;description=Has domain(s) with predicted catalytic%2C cation binding activity and role in carbohydrate metabolic process
scf_000007	ChIP.rep2_macs2_peak_671	619461	622746	3286	2.96632	ID=AFUB_081960;description=Protein of unknown function
scf_000007	ChIP.rep2_macs2_peak_672	657052	657550	499	1.90954	ID=AFUB_082070;description=Has domain(s) with predicted nucleic acid binding%2C zinc ion binding activity
scf_000007	ChIP.rep2_macs2_peak_673	658156	660207	2052	2.73917	ID=AFUB_082079;description=Protein of unknown function
scf_000007	ChIP.rep2_macs2_peak_674	726721	729752	3032	2.91891	ID=AFUB_082340;description=Has domain(s) with predicted role in autophagy
scf_000007	ChIP.rep2_macs2_peak_675	764352	765294	943	1.68856	ID=AFUB_082480;description=Ortholog(s) have beta-N-acetylglucosaminidase activity%2C role in N-acetylglucosamine catabolic process and extracellular region localization
scf_000007	ChIP.rep2_macs2_peak_676	766873	768036	1164	2.38834	ID=AFUB_082480;description=Ortholog(s) have beta-N-acetylglucosaminidase activity%2C role in N-acetylglucosamine catabolic process and extracellular region localization
scf_000007	ChIP.rep2_macs2_peak_677	768498	769736	1239	2.69873	ID=AFUB_082480;description=Ortholog(s) have beta-N-acetylglucosaminidase activity%2C role in N-acetylglucosamine catabolic process and extracellular region localization
scf_000007	ChIP.rep2_macs2_peak_678	770037	773160	3124	1.80443	ID=AFUB_082490;description=Has domain(s) with predicted nucleic acid binding activity
scf_000007	ChIP.rep2_macs2_peak_679	1025138	1029323	4186	3.16397	ID=AFUB_083430;description=Ortholog(s) have transcription regulatory region DNA binding activity and role in short-chain fatty acid catabolic process%2C positive regulation of transcription from RNA polymerase II promoter
scf_000007	ChIP.rep2_macs2_peak_680	1040346	1040941	596	2.5878	ID=AFUB_083450;description=Has domain(s) with predicted role in transmembrane transport and integral to membrane localization
scf_000007	ChIP.rep2_macs2_peak_681	1204816	1205329	514	1.87271	ID=AFUB_083860;description=Has domain(s) with predicted translation initiation factor activity and role in translational initiation
scf_000007	ChIP.rep2_macs2_peak_682	1395902	1396305	404	2.19596	ID=AFUB_084490;description=Protein of unknown function
scf_000007	ChIP.rep2_macs2_peak_683	1405752	1406340	589	1.86307	ID=AFUB_084530;description=Protein of unknown function
scf_000007	ChIP.rep2_macs2_peak_684	1409337	1409756	420	1.66164	ID=AFUB_084560;description=Protein of unknown function
scf_000007	ChIP.rep2_macs2_peak_685	1453680	1454258	579	2.69977	ID=AFUB_084680;description=Protein of unknown function
scf_000007	ChIP.rep2_macs2_peak_686	1499502	1500947	1446	2.82998	ID=AFUB_084850;description=Has domain(s) with predicted acyl-CoA dehydrogenase activity and role in oxidation-reduction process
scf_000007	ChIP.rep2_macs2_peak_687	1658241	1659340	1100	3.14486	ID=AFUB_085360;description=Protein of unknown function
scf_000007	ChIP.rep2_macs2_peak_688	1724798	1725124	327	2.03674	ID=AFUB_085610;description=Has domain(s) with predicted sequence-specific DNA binding RNA polymerase II transcription factor%2C zinc ion binding activity%2C role in regulation of transcription%2C DNA-dependent and nucleus localization
scf_000007	ChIP.rep2_macs2_peak_689	1855859	1856313	455	2.17362	ID=AFUB_086160;description=Has domain(s) with predicted metalloexopeptidase%2C aminopeptidase activity and role in proteolysis%2C cellular process
scf_000008	ChIP.rep2_macs2_peak_690	263	683	421	5.79165	ID=AFUB_086620;description=Protein of unknown function
scf_000008	ChIP.rep2_macs2_peak_691	100706	101197	492	1.95772	ID=AFUB_086920;description=Has domain(s) with predicted oxidoreductase activity and role in oxidation-reduction process
scf_000008	ChIP.rep2_macs2_peak_692	248285	248578	294	1.84563	ID=AFUB_087500;description=Protein of unknown function
scf_000008	ChIP.rep2_macs2_peak_693	258564	258908	345	1.82902	ID=AFUB_087540;description=Has domain(s) with predicted substrate-specific transmembrane transporter activity%2C role in transmembrane transport and integral to membrane localization
scf_000008	ChIP.rep2_macs2_peak_694	287578	288254	677	1.87928	ID=AFUB_087660;description=Has domain(s) with predicted amino acid transmembrane transporter activity%2C role in amino acid transmembrane transport and membrane localization
scf_000008	ChIP.rep2_macs2_peak_695	383501	388294	4794	3.64681	ID=AFUB_088050;description=Has domain(s) with predicted translation initiation factor activity%2C role in translational initiation and cytoplasm localization
scf_000008	ChIP.rep2_macs2_peak_696	390222	391255	1034	2.25374	ID=AFUB_088060;description=Has domain(s) with predicted transporter activity%2C role in transport and membrane localization
scf_000008	ChIP.rep2_macs2_peak_697	414068	415057	990	3.09841	ID=AFUB_088170;description=Has domain(s) with predicted catalytic%2C pyridoxal phosphate binding activity
scf_000008	ChIP.rep2_macs2_peak_698	415282	415583	302	1.82594	ID=AFUB_088180;description=Protein of unknown function
scf_000008	ChIP.rep2_macs2_peak_699	442130	442776	647	2.01771	ID=AFUB_088230;description=Has domain(s) with predicted catalytic activity and role in metabolic process
scf_000008	ChIP.rep2_macs2_peak_700	496901	497843	943	2.28761	ID=AFUB_088410;description=Has domain(s) with predicted protein binding activity
scf_000008	ChIP.rep2_macs2_peak_701	661210	661939	730	2.18294	ID=AFUB_088970;description=Has domain(s) with predicted transferase activity%2C transferring acyl groups other than amino-acyl groups%2C zinc ion binding%2C nucleotide binding%2C oxidoreductase activity and role in oxidation-reduction process
scf_000008	ChIP.rep2_macs2_peak_702	685369	685735	367	2.5122	ID=AFUB_089050;description=unspecified product
scf_000008	ChIP.rep2_macs2_peak_703	921633	922598	966	2.52603	ID=AFUB_089660;description=Has domain(s) with predicted carbon-sulfur lyase activity and role in metabolic process
scf_000008	ChIP.rep2_macs2_peak_704	958631	960745	2115	2.43982	ID=AFUB_089820;description=Protein of unknown function
scf_000008	ChIP.rep2_macs2_peak_705	960947	961343	397	2.03915	ID=AFUB_089830;description=Has domain(s) with predicted amino acid transmembrane transporter activity%2C role in amino acid transmembrane transport and integral to membrane localization
scf_000008	ChIP.rep2_macs2_peak_706	1045039	1045690	652	2.06451	ID=AFUB_090130;description=Has domain(s) with predicted DNA binding%2C telomeric template RNA reverse transcriptase%2C RNA binding activity%2C role in RNA-dependent DNA replication and nucleus localization
scf_000008	ChIP.rep2_macs2_peak_707	1094309	1095009	701	2.1428	ID=AFUB_090290;description=Protein of unknown function
scf_000008	ChIP.rep2_macs2_peak_708	1235977	1237484	1508	4.38267	ID=AFUB_090800;description=Has domain(s) with predicted calcium ion binding activity and role in transmembrane transport
scf_000008	ChIP.rep2_macs2_peak_709	1262244	1263252	1009	1.77243	ID=AFUB_090880;description=Protein of unknown function
scf_000008	ChIP.rep2_macs2_peak_710	1271784	1274782	2999	3.35564	ID=AFUB_090900;description=Has domain(s) with predicted oxidized purine nucleobase lesion DNA N-glycosylase%2C damaged DNA binding activity and role in nucleotide-excision repair%2C base-excision repair
scf_000008	ChIP.rep2_macs2_peak_711	1275288	1275774	487	1.63423	ID=AFUB_090910;description=Has domain(s) with predicted sequence-specific DNA binding RNA polymerase II transcription factor%2C zinc ion binding activity%2C role in regulation of transcription%2C DNA-dependent and nucleus localization
scf_000008	ChIP.rep2_macs2_peak_712	1276829	1277838	1010	1.9933	ID=AFUB_090910;description=Has domain(s) with predicted sequence-specific DNA binding RNA polymerase II transcription factor%2C zinc ion binding activity%2C role in regulation of transcription%2C DNA-dependent and nucleus localization
scf_000008	ChIP.rep2_macs2_peak_713	1321485	1322508	1024	1.55339	ID=AFUB_091040;description=Has domain(s) with predicted structural constituent of ribosome%2C RNA binding activity%2C role in translation and large ribosomal subunit localization
scf_000008	ChIP.rep2_macs2_peak_714	1389640	1390203	564	2.08815	ID=AFUB_091250;description=Ortholog(s) have ribose phosphate diphosphokinase activity and role in cytokinesis
scf_000008	ChIP.rep2_macs2_peak_715	1452487	1452855	369	1.6718	ID=AFUB_091500;description=Ortholog(s) have role in unsaturated fatty acid biosynthetic process%2C asexual sporulation resulting in formation of a cellular spore
scf_000008	ChIP.rep2_macs2_peak_716	1464632	1468167	3536	3.33171	ID=AFUB_091540;description=Has domain(s) with predicted zinc ion binding%2C DNA binding activity%2C role in transcription%2C DNA-templated and nucleus localization
scf_000008	ChIP.rep2_macs2_peak_717	1483686	1485753	2068	2.50839	ID=AFUB_091620;description=Protein of unknown function
scf_000008	ChIP.rep2_macs2_peak_718	1486038	1489984	3947	3.96923	ID=AFUB_091620;description=Protein of unknown function
scf_000008	ChIP.rep2_macs2_peak_719	1492744	1493495	752	2.10328	ID=AFUB_091650;description=Protein of unknown function
scf_000008	ChIP.rep2_macs2_peak_720	1498771	1501215	2445	3.03704	ID=AFUB_091670;description=Protein of unknown function
scf_000008	ChIP.rep2_macs2_peak_721	1502213	1502888	676	1.8942	ID=AFUB_091680;description=Ortholog(s) have role in fatty acid beta-oxidation%2C long-chain fatty acid catabolic process and peroxisome localization
scf_000008	ChIP.rep2_macs2_peak_722	1507941	1508416	476	1.93595	ID=AFUB_091710;description=Protein of unknown function
scf_000008	ChIP.rep2_macs2_peak_723	1552527	1553038	512	1.97275	ID=AFUB_091870;description=Has domain(s) with predicted sequence-specific DNA binding RNA polymerase II transcription factor%2C zinc ion binding%2C DNA binding activity%2C role in regulation of transcription%2C DNA-dependent%2C transcription%2C DNA-templated and nucleus localization
scf_000008	ChIP.rep2_macs2_peak_724	1569972	1570494	523	2.11276	ID=AFUB_091940;description=Has domain(s) with predicted catalytic%2C cation binding activity and role in carbohydrate metabolic process
scf_000008	ChIP.rep2_macs2_peak_725	1594436	1594810	375	2.1428	ID=AFUB_092080;description=Has domain(s) with predicted catalytic activity and role in metabolic process
scf_000008	ChIP.rep2_macs2_peak_726	1595232	1596079	848	2.25304	ID=AFUB_092090;description=Protein of unknown function
scf_000008	ChIP.rep2_macs2_peak_727	1735182	1735626	445	2.27495	ID=AFUB_092570;description=Protein of unknown function
scf_000008	ChIP.rep2_macs2_peak_728	1746880	1747542	663	1.51156	ID=AFUB_092590;description=Protein of unknown function
scf_000008	ChIP.rep2_macs2_peak_729	1749024	1749358	335	2.05948	ID=AFUB_092590;description=Protein of unknown function
scf_000008	ChIP.rep2_macs2_peak_730	1749559	1750367	809	2.11142	ID=AFUB_092590;description=Protein of unknown function
scf_000008	ChIP.rep2_macs2_peak_731	1750738	1751307	570	1.72539	ID=AFUB_092600;description=Has domain(s) with predicted protein binding activity
scf_000008	ChIP.rep2_macs2_peak_732	1775892	1776220	329	2.28563	ID=AFUB_092680;description=Has domain(s) with predicted phosphotransferase activity%2C alcohol group as acceptor%2C ATP binding activity%2C role in lipopolysaccharide biosynthetic process and membrane localization
scf_000008	ChIP.rep2_macs2_peak_733	1804361	1806427	2067	2.39422	ID=AFUB_092760;description=Has domain(s) with predicted DNA binding%2C protein dimerization activity
scf_000008	ChIP.rep2_macs2_peak_734	1815243	1816097	855	2.62364	ID=AFUB_092800;description=Has domain(s) with predicted chitinase%2C cation binding activity and role in chitin catabolic process%2C carbohydrate metabolic process
scf_000009	ChIP.rep2_macs2_peak_735	68308	69173	866	2.00776	ID=AFUB_093120;description=Has domain(s) with predicted nucleic acid binding%2C zinc ion binding activity and intracellular localization
scf_000009	ChIP.rep2_macs2_peak_736	69699	70598	900	2.02417	ID=AFUB_093130;description=Protein of unknown function
scf_000009	ChIP.rep2_macs2_peak_737	87643	89552	1910	3.51769	ID=AFUB_093160;description=Has domain(s) with predicted ATP binding%2C protein tyrosine kinase activity and role in protein phosphorylation
scf_000009	ChIP.rep2_macs2_peak_738	146911	147211	301	1.93587	ID=AFUB_093380;description=Has domain(s) with predicted leucine-tRNA ligase%2C ATP binding%2C aminoacyl-tRNA editing activity%2C role in leucyl-tRNA aminoacylation and cytoplasm localization
scf_000009	ChIP.rep2_macs2_peak_739	216486	217107	622	2.08303	ID=AFUB_093630;description=Ortholog(s) have role in regulation of transcription from RNA polymerase II promoter%2C ER-associated misfolded protein catabolic process%2C hyphal growth%2C secretion by cell
scf_000009	ChIP.rep2_macs2_peak_740	274176	274822	647	2.24756	ID=AFUB_093810;description=Protein of unknown function
scf_000009	ChIP.rep2_macs2_peak_741	281422	281802	381	2.04175	ID=AFUB_093820;description=Protein of unknown function
scf_000009	ChIP.rep2_macs2_peak_742	301128	301610	483	1.63711	ID=AFUB_093900;description=Ortholog(s) have kinetochore%2C nuclear pore%2C nucleoplasm localization
scf_000009	ChIP.rep2_macs2_peak_743	301853	303701	1849	2.18428	ID=AFUB_093900;description=Ortholog(s) have kinetochore%2C nuclear pore%2C nucleoplasm localization
scf_000009	ChIP.rep2_macs2_peak_744	333736	334104	369	1.78473	ID=AFUB_093990;description=Protein of unknown function
scf_000009	ChIP.rep2_macs2_peak_745	345151	345524	374	2.18092	ID=AFUB_094030;description=Protein of unknown function
scf_000009	ChIP.rep2_macs2_peak_746	364962	365500	539	2.0541	ID=AFUB_094110;description=Has domain(s) with predicted protein binding activity
scf_000009	ChIP.rep2_macs2_peak_747	476772	479460	2689	2.14104	ID=AFUB_094550;description=Has domain(s) with predicted amidophosphoribosyltransferase activity and role in nucleoside metabolic process%2C purine nucleobase biosynthetic process
scf_000009	ChIP.rep2_macs2_peak_748	490095	491741	1647	2.81807	ID=AFUB_094610;description=Has domain(s) with predicted ATP binding%2C metal ion binding%2C cation-transporting ATPase%2C ATPase activity%2C coupled to transmembrane movement of ions%2C phosphorylative mechanism activity%2C role in ATP biosynthetic process%2C cation transport
scf_000009	ChIP.rep2_macs2_peak_749	496323	496966	644	2.35514	ID=AFUB_094630;description=Has domain(s) with predicted protein binding%2C zinc ion binding activity
scf_000009	ChIP.rep2_macs2_peak_750	515462	516271	810	2.73319	ID=AFUB_094690;description=Protein of unknown function
scf_000009	ChIP.rep2_macs2_peak_751	534605	535829	1225	3.02222	ID=AFUB_094750;description=Ortholog(s) have malate synthase activity%2C role in glyoxylate cycle%2C acetate catabolic process%2C fatty acid catabolic process%2C carbon utilization and peroxisomal matrix localization
scf_000009	ChIP.rep2_macs2_peak_752	545954	546395	442	2.59801	ID=AFUB_094790;description=Protein of unknown function
scf_000009	ChIP.rep2_macs2_peak_753	562535	562984	450	2.42306	ID=AFUB_094830;description=Has domain(s) with predicted catalytic%2C ATP binding%2C metal ion binding activity
scf_000009	ChIP.rep2_macs2_peak_754	568537	570519	1983	2.05846	ID=AFUB_094860;description=Has domain(s) with predicted sequence-specific DNA binding RNA polymerase II transcription factor%2C zinc ion binding activity%2C role in regulation of transcription%2C DNA-dependent and nucleus localization
scf_000009	ChIP.rep2_macs2_peak_755	626231	627170	940	3.15791	ID=AFUB_095120;description=Protein of unknown function
scf_000009	ChIP.rep2_macs2_peak_756	660404	663156	2753	2.2035	ID=AFUB_095240;description=Ortholog(s) have monosaccharide transmembrane transporter activity and role in carbohydrate transmembrane transport
scf_000009	ChIP.rep2_macs2_peak_757	687203	687806	604	1.64447	ID=AFUB_095330;description=Has domain(s) with predicted role in mitochondrial pyruvate transport and mitochondrial inner membrane localization
scf_000009	ChIP.rep2_macs2_peak_758	699564	699983	420	2.06284	ID=AFUB_095390;description=Ortholog(s) have role in arginine biosynthetic process%2C positive regulation of siderophore biosynthetic process
scf_000009	ChIP.rep2_macs2_peak_759	708200	708681	482	2.54242	ID=AFUB_095420;description=Has domain(s) with predicted cell outer membrane%2C integral to membrane localization
scf_000009	ChIP.rep2_macs2_peak_760	765251	773884	8634	2.81934	ID=AFUB_095620;description=Ortholog(s) have and nucleus localization
scf_000009	ChIP.rep2_macs2_peak_761	774084	774467	384	1.7229	ID=AFUB_095630;description=Has domain(s) with predicted protein binding activity
scf_000009	ChIP.rep2_macs2_peak_762	795304	796447	1144	2.4943	ID=AFUB_095690;description=Has domain(s) with predicted 2-dehydropantoate 2-reductase%2C NADP binding activity and role in oxidation-reduction process
scf_000009	ChIP.rep2_macs2_peak_763	868689	869127	439	1.7392	ID=AFUB_096000;description=Protein of unknown function
scf_000009	ChIP.rep2_macs2_peak_764	870951	871736	786	2.04768	ID=AFUB_096000;description=Protein of unknown function
scf_000009	ChIP.rep2_macs2_peak_765	872107	872885	779	1.85991	ID=AFUB_096000;description=Protein of unknown function
scf_000009	ChIP.rep2_macs2_peak_766	873676	877610	3935	3.01048	ID=AFUB_096000;description=Protein of unknown function
scf_000009	ChIP.rep2_macs2_peak_767	877916	878301	386	1.75526	ID=AFUB_096010;description=Has domain(s) with predicted sequence-specific DNA binding RNA polymerase II transcription factor%2C zinc ion binding activity%2C role in regulation of transcription%2C DNA-dependent and nucleus localization
scf_000009	ChIP.rep2_macs2_peak_768	878874	879941	1068	2.04625	ID=AFUB_096010;description=Has domain(s) with predicted sequence-specific DNA binding RNA polymerase II transcription factor%2C zinc ion binding activity%2C role in regulation of transcription%2C DNA-dependent and nucleus localization
scf_000009	ChIP.rep2_macs2_peak_769	880659	882009	1351	2.67749	ID=AFUB_096010;description=Has domain(s) with predicted sequence-specific DNA binding RNA polymerase II transcription factor%2C zinc ion binding activity%2C role in regulation of transcription%2C DNA-dependent and nucleus localization
scf_000009	ChIP.rep2_macs2_peak_770	883318	883700	383	2.05759	ID=AFUB_096010;description=Has domain(s) with predicted sequence-specific DNA binding RNA polymerase II transcription factor%2C zinc ion binding activity%2C role in regulation of transcription%2C DNA-dependent and nucleus localization
scf_000009	ChIP.rep2_macs2_peak_771	895773	896294	522	2.08881	ID=AFUB_096050;description=Ortholog(s) have IgE binding%2C thioredoxin peroxidase activity and extracellular region%2C peroxisome localization
scf_000009	ChIP.rep2_macs2_peak_772	946704	947222	519	2.07544	ID=AFUB_096230;description=Has domain(s) with predicted DNA binding%2C protein dimerization activity
scf_000009	ChIP.rep2_macs2_peak_773	982202	983712	1511	1.97209	ID=AFUB_096310;description=Has domain(s) with predicted catalytic%2C pyridoxal phosphate binding activity and role in metabolic process
scf_000009	ChIP.rep2_macs2_peak_774	1004624	1009683	5060	3.91405	ID=AFUB_096380;description=Has domain(s) with predicted sequence-specific DNA binding RNA polymerase II transcription factor%2C zinc ion binding activity%2C role in regulation of transcription%2C DNA-dependent and nucleus localization
scf_000009	ChIP.rep2_macs2_peak_775	1028523	1030563	2041	2.86211	ID=AFUB_096420;description=Has domain(s) with predicted monooxygenase%2C oxidoreductase activity%2C acting on paired donors%2C with incorporation or reduction of molecular oxygen activity and role in oxidation-reduction process
scf_000009	ChIP.rep2_macs2_peak_776	1030914	1031567	654	2.31085	ID=AFUB_096430;description=Has domain(s) with predicted nucleic acid binding%2C zinc ion binding activity and intracellular localization
scf_000009	ChIP.rep2_macs2_peak_777	1092607	1093066	460	2.41234	ID=AFUB_096620;description=Protein of unknown function
scf_000009	ChIP.rep2_macs2_peak_778	1097340	1098381	1042	2.23061	ID=AFUB_096640;description=Has domain(s) with predicted oxidoreductase activity and role in oxidation-reduction process
scf_000009	ChIP.rep2_macs2_peak_779	1326022	1326335	314	1.81325	ID=AFUB_097420;description=Has domain(s) with predicted protein binding%2C catalytic activity and role in nucleoside metabolic process
scf_000009	ChIP.rep2_macs2_peak_780	1351335	1352349	1015	2.20043	ID=AFUB_097500;description=Protein of unknown function
scf_000009	ChIP.rep2_macs2_peak_781	1432842	1435170	2329	2.86245	ID=AFUB_097700;description=Protein of unknown function
scf_000009	ChIP.rep2_macs2_peak_782	1445208	1447897	2690	1.89232	ID=AFUB_097740;description=Protein of unknown function
scf_000009	ChIP.rep2_macs2_peak_783	1448387	1449657	1271	3.39093	ID=AFUB_097750;description=Protein of unknown function
scf_000009	ChIP.rep2_macs2_peak_784	1462687	1463547	861	1.96234	ID=AFUB_097770;description=Protein of unknown function
scf_000009	ChIP.rep2_macs2_peak_785	1465181	1465650	470	1.99462	ID=AFUB_097785;description=Has domain(s) with predicted sequence-specific DNA binding RNA polymerase II transcription factor%2C zinc ion binding activity%2C role in regulation of transcription%2C DNA-dependent and nucleus localization
scf_000009	ChIP.rep2_macs2_peak_786	1492819	1493483	665	2.32641	ID=AFUB_097880;description=Protein of unknown function
scf_000009	ChIP.rep2_macs2_peak_787	1496109	1496566	458	2.23318	ID=AFUB_097880;description=Protein of unknown function
scf_000009	ChIP.rep2_macs2_peak_788	1496798	1497530	733	1.73406	ID=AFUB_097880;description=Protein of unknown function
scf_000009	ChIP.rep2_macs2_peak_789	1500505	1500851	347	2.01523	ID=AFUB_097890;description=Protein of unknown function
scf_000009	ChIP.rep2_macs2_peak_790	1538747	1539443	697	2.26105	ID=AFUB_097980;description=Protein of unknown function
scf_000009	ChIP.rep2_macs2_peak_791	1547961	1548318	358	1.94298	ID=AFUB_098000;description=Has domain(s) with predicted protein binding activity
scf_000010	ChIP.rep2_macs2_peak_792	27017	27808	792	2.56464	ID=AFUB_098230;description=Ortholog(s) have role in mitotic recombination%2C G2 DNA damage checkpoint%2C DNA repair%2C cellular response to UV
scf_000010	ChIP.rep2_macs2_peak_793	63423	63865	443	2.41411	ID=AFUB_098350;description=Protein of unknown function
scf_000010	ChIP.rep2_macs2_peak_794	149094	149422	329	1.87838	ID=AFUB_098690;description=Has domain(s) with predicted sequence-specific DNA binding transcription factor%2C sequence-specific DNA binding activity and role in regulation of transcription%2C DNA-dependent
scf_000010	ChIP.rep2_macs2_peak_795	161571	161890	320	1.79153	ID=AFUB_098730;description=Protein of unknown function
scf_000010	ChIP.rep2_macs2_peak_796	181052	181375	324	2.31468	ID=AFUB_098790;description=Protein of unknown function
scf_000010	ChIP.rep2_macs2_peak_797	181774	184656	2883	3.88889	ID=AFUB_098790;description=Protein of unknown function
scf_000010	ChIP.rep2_macs2_peak_798	186856	187522	667	1.94324	ID=AFUB_098800;description=Protein of unknown function
scf_000010	ChIP.rep2_macs2_peak_799	213873	215076	1204	2.66686	ID=AFUB_098910;description=Protein of unknown function
scf_000010	ChIP.rep2_macs2_peak_800	227705	228005	301	2.12266	ID=AFUB_098950;description=Ortholog(s) have extracellular region localization
scf_000010	ChIP.rep2_macs2_peak_801	261271	261917	647	2.21637	ID=AFUB_099060;description=Ortholog(s) have cystathionine beta-lyase activity and role in 'de novo' L-methionine biosynthetic process
scf_000010	ChIP.rep2_macs2_peak_802	262203	263741	1539	2.91255	ID=AFUB_099060;description=Ortholog(s) have cystathionine beta-lyase activity and role in 'de novo' L-methionine biosynthetic process
scf_000010	ChIP.rep2_macs2_peak_803	387094	389530	2437	2.55409	ID=AFUB_099590;description=Ortholog(s) have nucleus localization
scf_000010	ChIP.rep2_macs2_peak_804	401005	401771	767	2.6868	ID=AFUB_099650;description=Ortholog(s) have nitric oxide dioxygenase%2C riboflavin reductase (NADPH) activity and cytosol localization
scf_000010	ChIP.rep2_macs2_peak_805	405976	406663	688	1.81755	ID=AFUB_099680;description=Has domain(s) with predicted amino acid transmembrane transporter activity%2C role in amino acid transmembrane transport and membrane localization
scf_000010	ChIP.rep2_macs2_peak_806	420615	421294	680	2.31468	ID=AFUB_099720;description=Protein of unknown function
scf_000010	ChIP.rep2_macs2_peak_807	527203	528073	871	1.80443	ID=AFUB_100110;description=Protein of unknown function
scf_000011	ChIP.rep2_macs2_peak_808	186705	187956	1252	3.11455	ID=AFUB_101140;description=Ortholog(s) have role in asperthecin biosynthetic process
scf_000033	ChIP.rep2_macs2_peak_809	570	1700	1131	4.20515	.

## Sheet: ChIP.high_confident
Chr	Name	Gene_ID and description
scf_000001	ChIP_macs2_peak_3	ID=AFUB_000660;description=Ortholog(s)_have_fungal-type_cell_wall_localization
scf_000001	ChIP_macs2_peak_4	ID=AFUB_000670;description=Protein_of_unknown_function
scf_000001	ChIP_macs2_peak_5	ID=AFUB_000690;description=Protein_of_unknown_function
scf_000001	ChIP_macs2_peak_7	ID=AFUB_001140;description=Has_domain(s)_with_predicted_protein_binding_activity
scf_000001	ChIP_macs2_peak_8	ID=AFUB_001230;description=Protein_of_unknown_function
scf_000001	ChIP_macs2_peak_9	ID=AFUB_001260;description=Ortholog(s)_have_glutamate_decarboxylase_activity_and_role_in_glutamate_catabolic_process_gamma-aminobutyric_acid_metabolic_process
scf_000001	ChIP_macs2_peak_10	ID=AFUB_001370;description=Protein_of_unknown_function
scf_000001	ChIP_macs2_peak_13	ID=AFUB_001820;description=Has_domain(s)_with_predicted_nucleic_acid_binding_zinc_ion_binding_activity
scf_000001	ChIP_macs2_peak_17	ID=AFUB_002010;description=Protein_of_unknown_function
scf_000001	ChIP_macs2_peak_18	ID=AFUB_002120;description=Ortholog(s)_have_endoribonuclease_activity_and_role_in_pathogenesis_fungal-type_cell_wall_organization_HAC1-type_intron_splice_site_recognition_and_cleavage_endoplasmic_reticulum_unfolded_protein_response
scf_000001	ChIP_macs2_peak_19	ID=AFUB_002340;description=Has_domain(s)_with_predicted_sequence-specific_DNA_binding_RNA_polymerase_II_transcription_factor_zinc_ion_binding_activity_role_in_regulation_of_transcription_DNA-dependent_and_nucleus_localization
scf_000001	ChIP_macs2_peak_21	ID=AFUB_002550;description=Has_domain(s)_with_predicted_unfolded_protein_binding_ATP_binding_nucleoside-triphosphatase_activity_and_role_in_protein_folding
scf_000001	ChIP_macs2_peak_24	ID=AFUB_003120;description=Has_domain(s)_with_predicted_role_in_transmembrane_transport
scf_000001	ChIP_macs2_peak_25	ID=AFUB_003260;description=Has_domain(s)_with_predicted_transferase_activity_transferring_phosphorus-containing_groups_activity
scf_000001	ChIP_macs2_peak_26	ID=AFUB_003260;description=Has_domain(s)_with_predicted_transferase_activity_transferring_phosphorus-containing_groups_activity
scf_000001	ChIP_macs2_peak_27	ID=AFUB_003360;description=Ortholog(s)_have_extracellular_region_localization
scf_000001	ChIP_macs2_peak_29	ID=AFUB_003640;description=Protein_of_unknown_function
scf_000001	ChIP_macs2_peak_30	ID=AFUB_003640;description=Protein_of_unknown_function
scf_000001	ChIP_macs2_peak_31	ID=AFUB_004020;description=Has_domain(s)_with_predicted_oxygen_binding_iron_ion_binding_heme_binding_activity_and_role_in_oxygen_transport
scf_000001	ChIP_macs2_peak_33	ID=AFUB_004030;description=Has_domain(s)_with_predicted_oxidoreductase_activity_acting_on_the_aldehyde_or_oxo_group_of_donors_NAD_or_NADP_as_acceptor_activity_and_role_in_oxidation-reduction_process
scf_000001	ChIP_macs2_peak_35	ID=AFUB_004060;description=Protein_of_unknown_function
scf_000001	ChIP_macs2_peak_36	ID=AFUB_004480;description=Has_domain(s)_with_predicted_CoA-transferase_activity_and_role_in_metabolic_process
scf_000001	ChIP_macs2_peak_37	ID=AFUB_005030;description=Protein_of_unknown_function
scf_000001	ChIP_macs2_peak_40	ID=AFUB_005290;description=Has_domain(s)_with_predicted_protein_binding_activity
scf_000001	ChIP_macs2_peak_41	ID=AFUB_005300;description=Protein_of_unknown_function
scf_000001	ChIP_macs2_peak_42	ID=AFUB_005330;description=Has_domain(s)_with_predicted_protein_binding_activity
scf_000001	ChIP_macs2_peak_43	ID=AFUB_005390;description=Ortholog(s)_have_sulfate_transmembrane_transporter_activity_and_role_in_sulfate_assimilation_sulfate_transport_transmembrane_transport
scf_000001	ChIP_macs2_peak_44	ID=AFUB_005400;description=Has_domain(s)_with_predicted_unfolded_protein_binding_heat_shock_protein_binding_activity_and_role_in_protein_folding
scf_000001	ChIP_macs2_peak_51	ID=AFUB_005880;description=Protein_of_unknown_function
scf_000001	ChIP_macs2_peak_52	ID=AFUB_005890;description=Has_domain(s)_with_predicted_DNA_binding_activity
scf_000001	ChIP_macs2_peak_53	ID=AFUB_005890;description=Has_domain(s)_with_predicted_DNA_binding_activity
scf_000001	ChIP_macs2_peak_54	ID=AFUB_005900;description=Has_domain(s)_with_predicted_GTP_binding_activity
scf_000001	ChIP_macs2_peak_55	ID=AFUB_006050;description=Protein_of_unknown_function
scf_000001	ChIP_macs2_peak_56	ID=AFUB_006180;description=Protein_of_unknown_function
scf_000001	ChIP_macs2_peak_57	ID=AFUB_006400;description=Has_domain(s)_with_predicted_unfolded_protein_binding_heat_shock_protein_binding_activity_and_role_in_protein_folding
scf_000001	ChIP_macs2_peak_58	ID=AFUB_006400;description=Has_domain(s)_with_predicted_unfolded_protein_binding_heat_shock_protein_binding_activity_and_role_in_protein_folding
scf_000001	ChIP_macs2_peak_60	ID=AFUB_006820;description=Has_domain(s)_with_predicted_transporter_activity_role_in_transmembrane_transport_and_integral_to_membrane_localization
scf_000001	ChIP_macs2_peak_61	ID=AFUB_006900;description=Has_domain(s)_with_predicted_GTP_binding_zinc_ion_binding_GTPase_translation_initiation_factor_activity_role_in_translational_initiation_and_intracellular_localization
scf_000001	ChIP_macs2_peak_62	ID=AFUB_006930;description=Has_domain(s)_with_predicted_role_in_transmembrane_transport_and_integral_to_membrane_localization
scf_000001	ChIP_macs2_peak_64	ID=AFUB_007150;description=Has_domain(s)_with_predicted_structural_constituent_of_ribosome_activity_role_in_translation_and_ribosome_localization
scf_000001	ChIP_macs2_peak_66	ID=AFUB_007190;description=Has_domain(s)_with_predicted_aconitate_hydratase_4_iron_4_sulfur_cluster_binding_activity_and_role_in_tricarboxylic_acid_cycle
scf_000001	ChIP_macs2_peak_67	ID=AFUB_007300;description=Has_domain(s)_with_predicted_protein_serine/threonine_kinase_ATP_binding_activity_and_role_in_protein_phosphorylation
scf_000001	ChIP_macs2_peak_68	ID=AFUB_007310;description=Protein_of_unknown_function
scf_000001	ChIP_macs2_peak_70	ID=AFUB_007320;description=Has_domain(s)_with_predicted_chorismate_synthase_activity_and_role_in_aromatic_amino_acid_family_biosynthetic_process
scf_000001	ChIP_macs2_peak_71	ID=AFUB_007570;description=Protein_of_unknown_function
scf_000001	ChIP_macs2_peak_72	ID=AFUB_007610;description=Protein_of_unknown_function
scf_000001	ChIP_macs2_peak_74	ID=AFUB_007740;description=Has_domain(s)_with_predicted_role_in_regulation_of_mitotic_metaphase/anaphase_transition_anaphase-promoting_complex-dependent_proteasomal_ubiquitin-dependent_protein_catabolic_process_and_anaphase-promoting_complex_localization
scf_000001	ChIP_macs2_peak_76	ID=AFUB_007780;description=Protein_of_unknown_function
scf_000001	ChIP_macs2_peak_77	ID=AFUB_007790;description=Ortholog(s)_have_role_in_asexual_sporulation_resulting_in_formation_of_a_cellular_spore_autophagy_protein_secretion_cellular_response_to_oxidative_stress_and_pre-autophagosomal_structure_fungal-type_vacuole_autophagic_vacuole_localization
scf_000001	ChIP_macs2_peak_78	ID=AFUB_008230;description=Protein_of_unknown_function
scf_000001	ChIP_macs2_peak_79	ID=AFUB_008730;description=Has_domain(s)_with_predicted_membrane_localization
scf_000001	ChIP_macs2_peak_81	ID=AFUB_008920;description=Has_domain(s)_with_predicted_catalytic_pyridoxal_phosphate_binding_activity_and_role_in_metabolic_process
scf_000001	ChIP_macs2_peak_84	ID=AFUB_008990;description=Protein_of_unknown_function
scf_000001	ChIP_macs2_peak_86	ID=AFUB_008990;description=Protein_of_unknown_function
scf_000001	ChIP_macs2_peak_88	ID=AFUB_009660;description=Protein_of_unknown_function
scf_000001	ChIP_macs2_peak_89	ID=AFUB_009660;description=Protein_of_unknown_function
scf_000001	ChIP_macs2_peak_90	ID=AFUB_009760;description=Ortholog(s)_have_phosphoglycerate_kinase_activity_and_intracellular_localization
scf_000001	ChIP_macs2_peak_92	ID=AFUB_009810;description=Has_domain(s)_with_predicted_ATP_binding_ATPase_activity_coupled_to_transmembrane_movement_of_substances_activity_role_in_transmembrane_transport_and_integral_to_membrane_localization
scf_000001	ChIP_macs2_peak_93	ID=AFUB_009990;description=Has_domain(s)_with_predicted_hydrolase_activity
scf_000001	ChIP_macs2_peak_95	ID=AFUB_010000;description=Has_domain(s)_with_predicted_sequence-specific_DNA_binding_transcription_factor_sequence-specific_DNA_binding_activity_and_role_in_regulation_of_transcription_DNA-dependent
scf_000001	ChIP_macs2_peak_96	ID=AFUB_010020;description=Protein_of_unknown_function
scf_000001	ChIP_macs2_peak_97	ID=AFUB_010030;description=Protein_of_unknown_function
scf_000001	ChIP_macs2_peak_98	ID=AFUB_010040;description=Protein_of_unknown_function
scf_000001	ChIP_macs2_peak_99	ID=AFUB_010250;description=Has_domain(s)_with_predicted_catalytic_cofactor_binding_ATP_binding_activity_and_role_in_metabolic_process
scf_000001	ChIP_macs2_peak_102	ID=AFUB_010350;description=Ortholog(s)_have_ammonium_transmembrane_transporter_activity_and_role_in_nitrogen_utilization_ammonium_transport
scf_000001	ChIP_macs2_peak_103	ID=AFUB_010920;description=Has_domain(s)_with_predicted_endopolyphosphatase_activity_and_integral_to_membrane_vacuole_localization
scf_000001	ChIP_macs2_peak_104	ID=AFUB_010930;description=Protein_of_unknown_function
scf_000001	ChIP_macs2_peak_106	ID=AFUB_011000;description=Ortholog(s)_have_3-dehydroshikimate_dehydratase_activity_and_role_in_quinate_catabolic_process
scf_000001	ChIP_macs2_peak_107	ID=AFUB_011020;description=Ortholog(s)_have_role_in_quinate_catabolic_process
scf_000001	ChIP_macs2_peak_110	ID=AFUB_011370;description=Ortholog(s)_have_role_in_establishment_or_maintenance_of_cell_polarity_and_cell_tip_localization
scf_000001	ChIP_macs2_peak_111	ID=AFUB_011400;description=Has_domain(s)_with_predicted_protein_kinase_binding_activity_and_role_in_regulation_of_cyclin-dependent_protein_serine/threonine_kinase_activity
scf_000001	ChIP_macs2_peak_112	ID=AFUB_011410;description=Has_domain(s)_with_predicted_flavin_adenine_dinucleotide_binding_oxidoreductase_activity_and_role_in_oxidation-reduction_process
scf_000001	ChIP_macs2_peak_113	ID=AFUB_011410;description=Has_domain(s)_with_predicted_flavin_adenine_dinucleotide_binding_oxidoreductase_activity_and_role_in_oxidation-reduction_process
scf_000001	ChIP_macs2_peak_114	ID=AFUB_011500;description=Protein_of_unknown_function
scf_000001	ChIP_macs2_peak_116	ID=AFUB_011510;description=Has_domain(s)_with_predicted_N-acetyltransferase_activity
scf_000001	ChIP_macs2_peak_119	ID=AFUB_011720;description=Protein_of_unknown_function
scf_000001	ChIP_macs2_peak_120	ID=AFUB_011780;description=Has_domain(s)_with_predicted_amino_acid_transmembrane_transporter_activity_role_in_amino_acid_transmembrane_transport_and_membrane_localization
scf_000001	ChIP_macs2_peak_121	ID=AFUB_011800;description=Has_domain(s)_with_predicted_protein_binding_zinc_ion_binding_activity
scf_000001	ChIP_macs2_peak_122	ID=AFUB_011800;description=Has_domain(s)_with_predicted_protein_binding_zinc_ion_binding_activity
scf_000001	ChIP_macs2_peak_123	ID=AFUB_011970;description=Protein_of_unknown_function
scf_000001	ChIP_macs2_peak_124	ID=AFUB_011970;description=Protein_of_unknown_function
scf_000001	ChIP_macs2_peak_125	ID=AFUB_012000;description=Ortholog(s)_have_role_in_asexual_sporulation_resulting_in_formation_of_a_cellular_spore_fatty_acid_biosynthetic_process
scf_000001	ChIP_macs2_peak_127	ID=AFUB_012090;description=Has_domain(s)_with_predicted_role_in_transmembrane_transport_and_integral_to_membrane_localization
scf_000001	ChIP_macs2_peak_128	ID=AFUB_012160;description=Has_domain(s)_with_predicted_ATP_binding_ATPase_activity_coupled_to_transmembrane_movement_of_substances_activity_role_in_transmembrane_transport_and_integral_to_membrane_localization
scf_000001	ChIP_macs2_peak_129	ID=AFUB_012310;description=Ortholog(s)_have_role_in_nitrogen_compound_metabolic_process
scf_000001	ChIP_macs2_peak_130	ID=AFUB_012320;description=Ortholog(s)_have_nitrite_uptake_transmembrane_transporter_nitrate_transmembrane_transporter_voltage-gated_channel_activity_and_role_in_nitrite_transport_nitrate_transport
scf_000001	ChIP_macs2_peak_132	ID=AFUB_012730;description=Ortholog(s)_have_adenine_deaminase_activity
scf_000001	ChIP_macs2_peak_133	ID=AFUB_012730;description=Ortholog(s)_have_adenine_deaminase_activity
scf_000001	ChIP_macs2_peak_134	ID=AFUB_012740;description=Ortholog(s)_have_role_in_regulation_of_nuclear_division
scf_000001	ChIP_macs2_peak_135	ID=AFUB_012740;description=Ortholog(s)_have_role_in_regulation_of_nuclear_division
scf_000001	ChIP_macs2_peak_138	ID=AFUB_012810;description=Has_domain(s)_with_predicted_coenzyme_binding_phosphogluconate_dehydrogenase_(decarboxylating)_nucleotide_binding_activity_and_role_in_pentose-phosphate_shunt
scf_000001	ChIP_macs2_peak_140	ID=AFUB_012890;description=Has_domain(s)_with_predicted_zinc_ion_binding_activity
scf_000001	ChIP_macs2_peak_141	ID=AFUB_012890;description=Has_domain(s)_with_predicted_zinc_ion_binding_activity
scf_000001	ChIP_macs2_peak_142	ID=AFUB_012910;description=Has_domain(s)_with_predicted_phosphatase_activator_activity
scf_000001	ChIP_macs2_peak_143	ID=AFUB_012940;description=Protein_of_unknown_function
scf_000001	ChIP_macs2_peak_144	ID=AFUB_012990;description=Ortholog(s)_have_intracellular_extracellular_region_localization
scf_000001	ChIP_macs2_peak_147	ID=AFUB_013010;description=Has_domain(s)_with_predicted_protein_binding_activity
scf_000001	ChIP_macs2_peak_148	ID=AFUB_013220;description=Has_domain(s)_with_predicted_nucleic_acid_binding_zinc_ion_binding_exonuclease_activity_and_intracellular_localization
scf_000001	ChIP_macs2_peak_150	ID=AFUB_013240;description=Has_domain(s)_with_predicted_zinc_ion_binding_DNA_binding_activity_and_intracellular_localization
scf_000001	ChIP_macs2_peak_152	ID=AFUB_013280;description=Has_domain(s)_with_predicted_role_in_transmembrane_transport_and_integral_to_membrane_localization
scf_000001	ChIP_macs2_peak_153	ID=AFUB_013480;description=Protein_of_unknown_function
scf_000001	ChIP_macs2_peak_154	ID=AFUB_013490;description=Protein_of_unknown_function
scf_000001	ChIP_macs2_peak_158	ID=AFUB_013830;description=Has_domain(s)_with_predicted_sequence-specific_DNA_binding_RNA_polymerase_II_transcription_factor_zinc_ion_binding_activity_role_in_regulation_of_transcription_DNA-dependent_and_nucleus_localization
scf_000001	ChIP_macs2_peak_159	ID=AFUB_013880;description=Ortholog(s)_have_role_in_cellular_response_to_drug_and_plasma_membrane_localization
scf_000001	ChIP_macs2_peak_161	ID=AFUB_014020;description=Has_domain(s)_with_predicted_catalytic_pyridoxal_phosphate_binding_activity_and_role_in_biosynthetic_process
scf_000001	ChIP_macs2_peak_162	ID=AFUB_014300;description=Has_domain(s)_with_predicted_nucleic_acid_binding_zinc_ion_binding_activity_and_intracellular_localization
scf_000001	ChIP_macs2_peak_163	ID=AFUB_014300;description=Has_domain(s)_with_predicted_nucleic_acid_binding_zinc_ion_binding_activity_and_intracellular_localization
scf_000001	ChIP_macs2_peak_164	ID=AFUB_014300;description=Has_domain(s)_with_predicted_nucleic_acid_binding_zinc_ion_binding_activity_and_intracellular_localization
scf_000001	ChIP_macs2_peak_165	ID=AFUB_014310;description=Has_domain(s)_with_predicted_flavin_adenine_dinucleotide_binding_tRNA_dihydrouridine_synthase_activity_and_role_in_oxidation-reduction_process_tRNA_processing
scf_000001	ChIP_macs2_peak_169	ID=AFUB_014470;description=Protein_of_unknown_function
scf_000001	ChIP_macs2_peak_171	ID=AFUB_014550;description=Has_domain(s)_with_predicted_nucleic_acid_binding_ATP_binding_ATP-dependent_helicase_activity
scf_000001	ChIP_macs2_peak_172	ID=AFUB_014550;description=Has_domain(s)_with_predicted_nucleic_acid_binding_ATP_binding_ATP-dependent_helicase_activity
scf_000001	ChIP_macs2_peak_174	ID=AFUB_014770;description=Protein_of_unknown_function
scf_000001	ChIP_macs2_peak_175	ID=AFUB_014830;description=Has_domain(s)_with_predicted_nucleotide_binding_hydrolase_activity_acting_on_carbon-nitrogen_(but_not_peptide)_bonds_oxidoreductase_activity_and_role_in_carbohydrate_metabolic_process
scf_000001	ChIP_macs2_peak_176	ID=AFUB_014840;description=Protein_of_unknown_function
scf_000001	ChIP_macs2_peak_178	ID=AFUB_014840;description=Protein_of_unknown_function
scf_000001	ChIP_macs2_peak_183	ID=AFUB_015000;description=Has_domain(s)_with_predicted_adenylosuccinate_synthase_GTP_binding_magnesium_ion_binding_activity_role_in_purine_nucleotide_biosynthetic_process_and_cytoplasm_localization
scf_000001	ChIP_macs2_peak_189	ID=AFUB_015040;description=Has_domain(s)_with_predicted_GTP_binding_magnesium_ion_binding_GTPase_activity
scf_000001	ChIP_macs2_peak_190	ID=AFUB_015080;description=Protein_of_unknown_function
scf_000001	ChIP_macs2_peak_191	ID=AFUB_015310;description=Has_domain(s)_with_predicted_magnesium_ion_binding_NAD_binding_3-isopropylmalate_dehydrogenase_activity_role_in_oxidation-reduction_process_leucine_biosynthetic_process_and_cytoplasm_localization
scf_000001	ChIP_macs2_peak_192	ID=AFUB_015320;description=Has_domain(s)_with_predicted_phosphotransferase_activity_for_other_substituted_phosphate_groups_activity_role_in_phospholipid_biosynthetic_process_and_membrane_localization
scf_000001	ChIP_macs2_peak_193	ID=AFUB_015360;description=Has_domain(s)_with_predicted_orotidine-5-prime_-phosphate_decarboxylase_activity_and_role_in_'de_novo'_pyrimidine_nucleobase_biosynthetic_process
scf_000001	ChIP_macs2_peak_196	ID=AFUB_015430;description=Ortholog(s)_have_nucleus_localization
scf_000001	ChIP_macs2_peak_197	ID=AFUB_015480;description=Ortholog(s)_have_MAP_kinase_kinase_activity_and_role_in_activation_of_MAPK_activity_involved_in_osmosensory_signaling_pathway_cellular_hyperosmotic_response
scf_000001	ChIP_macs2_peak_199	ID=AFUB_015530;description=Ortholog(s)_have_IgE_binding_activity_and_fungal-type_cell_wall_localization
scf_000001	ChIP_macs2_peak_200	ID=AFUB_015550;description=Has_domain(s)_with_predicted_threonine-tRNA_ligase_ATP_binding_activity_role_in_threonyl-tRNA_aminoacylation_and_cytoplasm_localization
scf_000001	ChIP_macs2_peak_201	ID=AFUB_015790;description=Protein_of_unknown_function
scf_000001	ChIP_macs2_peak_202	ID=AFUB_016360;description=Has_domain(s)_with_predicted_GTP_binding_activity_role_in_small_GTPase_mediated_signal_transduction_intracellular_protein_transport_and_intracellular_localization
scf_000001	ChIP_macs2_peak_203	ID=AFUB_016450;description=Ortholog(s)_have_nucleus_localization
scf_000001	ChIP_macs2_peak_204	ID=AFUB_016570;description=Has_domain(s)_with_predicted_flavin_adenine_dinucleotide_binding_oxidoreductase_activity_and_role_in_oxidation-reduction_process
scf_000002	ChIP_macs2_peak_207	ID=AFUB_017260;description=Protein_of_unknown_function
scf_000002	ChIP_macs2_peak_208	ID=AFUB_017860;description=Has_domain(s)_with_predicted_role_in_transmembrane_transport_and_integral_to_membrane_localization
scf_000002	ChIP_macs2_peak_209	ID=AFUB_018220;description=Protein_of_unknown_function
scf_000002	ChIP_macs2_peak_210	ID=AFUB_018340;description=Ortholog(s)_have_transcription_regulatory_region_sequence-specific_DNA_binding_sterol_response_element_binding_activity_and_endoplasmic_reticulum_membrane_nuclear_envelope_localization
scf_000002	ChIP_macs2_peak_212	ID=AFUB_018470;description=Has_domain(s)_with_predicted_methyltransferase_activity_and_role_in_metabolic_process
scf_000002	ChIP_macs2_peak_213	ID=AFUB_018510;description=Protein_of_unknown_function
scf_000002	ChIP_macs2_peak_214	ID=AFUB_018510;description=Protein_of_unknown_function
scf_000002	ChIP_macs2_peak_217	ID=AFUB_019270;description=Protein_of_unknown_function
scf_000002	ChIP_macs2_peak_218	ID=AFUB_019330;description=Ortholog(s)_have_allantoinase_activity_and_role_in_purine_nucleobase_catabolic_process
scf_000002	ChIP_macs2_peak_219	ID=AFUB_019470;description=Protein_of_unknown_function
scf_000002	ChIP_macs2_peak_220	ID=AFUB_019720;description=Ortholog(s)_have_role_in_double-strand_break_repair_via_nonhomologous_end_joining
scf_000002	ChIP_macs2_peak_221	ID=AFUB_019840;description=Protein_of_unknown_function
scf_000002	ChIP_macs2_peak_222	ID=AFUB_019860;description=Has_domain(s)_with_predicted_protein_tyrosine/serine/threonine_phosphatase_activity_and_role_in_protein_dephosphorylation
scf_000002	ChIP_macs2_peak_223	ID=AFUB_019890;description=Protein_of_unknown_function
scf_000002	ChIP_macs2_peak_224	ID=AFUB_020040;description=Has_domain(s)_with_predicted_ER_retention_sequence_binding_activity_role_in_protein_retention_in_ER_lumen_and_integral_to_membrane_localization
scf_000002	ChIP_macs2_peak_227	ID=AFUB_020090;description=Ortholog(s)_have_role_in_intein-mediated_protein_splicing
scf_000002	ChIP_macs2_peak_228	ID=AFUB_020180;description=Ortholog(s)_have_fungal-type_cell_wall_localization
scf_000002	ChIP_macs2_peak_229	ID=AFUB_020340;description=Protein_of_unknown_function
scf_000002	ChIP_macs2_peak_230	ID=AFUB_020350;description=Protein_of_unknown_function
scf_000002	ChIP_macs2_peak_232	ID=AFUB_020530;description=Has_domain(s)_with_predicted_sequence-specific_DNA_binding_RNA_polymerase_II_transcription_factor_zinc_ion_binding_DNA_binding_activity_role_in_regulation_of_transcription_DNA-dependent_transcription_DNA-templated_and_nucleus_localization
scf_000002	ChIP_macs2_peak_233	ID=AFUB_020570;description=Has_domain(s)_with_predicted_transmembrane_transporter_activity_role_in_transmembrane_transport_and_integral_to_membrane_localization
scf_000002	ChIP_macs2_peak_236	ID=AFUB_020770;description=Ortholog(s)_have_role_in_N'N''N'''-triacetylfusarinine_C_biosynthetic_process
scf_000002	ChIP_macs2_peak_237	ID=AFUB_020770;description=Ortholog(s)_have_role_in_N'N''N'''-triacetylfusarinine_C_biosynthetic_process
scf_000002	ChIP_macs2_peak_240	ID=AFUB_020910;description=Has_domain(s)_with_predicted_role_in_protein_targeting_to_mitochondrion_and_mitochondrial_outer_membrane_localization
scf_000002	ChIP_macs2_peak_242	ID=AFUB_020920;description=Protein_of_unknown_function
scf_000002	ChIP_macs2_peak_243	ID=AFUB_020930;description=Ortholog(s)_have_zinc_ion_transmembrane_transporter_activity_and_role_in_response_to_zinc_ion_zinc_ion_transmembrane_transport
scf_000002	ChIP_macs2_peak_245	ID=AFUB_021060;description=Protein_of_unknown_function
scf_000002	ChIP_macs2_peak_247	ID=AFUB_021080;description=Ortholog(s)_have_role_in_trehalose_biosynthetic_process
scf_000002	ChIP_macs2_peak_248	ID=AFUB_021140;description=Has_domain(s)_with_predicted_role_in_transmembrane_transport_and_integral_to_membrane_localization
scf_000002	ChIP_macs2_peak_250	ID=AFUB_021165;description=Protein_of_unknown_function
scf_000002	ChIP_macs2_peak_251	ID=AFUB_021240;description=Protein_of_unknown_function
scf_000002	ChIP_macs2_peak_253	ID=AFUB_021240;description=Protein_of_unknown_function
scf_000002	ChIP_macs2_peak_254	ID=AFUB_021260;description=Protein_of_unknown_function
scf_000002	ChIP_macs2_peak_255	ID=AFUB_021370;description=Ortholog(s)_have_intracellular_localization
scf_000002	ChIP_macs2_peak_258	ID=AFUB_021920;description=Protein_of_unknown_function
scf_000002	ChIP_macs2_peak_260	ID=AFUB_022180;description=Ortholog(s)_have_extracellular_region_localization
scf_000002	ChIP_macs2_peak_261	ID=AFUB_022200;description=Protein_of_unknown_function
scf_000002	ChIP_macs2_peak_262	ID=AFUB_022280;description=Protein_of_unknown_function
scf_000002	ChIP_macs2_peak_263	ID=AFUB_022340;description=Has_domain(s)_with_predicted_sequence-specific_DNA_binding_RNA_polymerase_II_transcription_factor_zinc_ion_binding_DNA_binding_activity_role_in_regulation_of_transcription_DNA-dependent_transcription_DNA-templated_and_nucleus_localization
scf_000002	ChIP_macs2_peak_265	ID=AFUB_022650;description=Protein_of_unknown_function
scf_000002	ChIP_macs2_peak_266	ID=AFUB_022710;description=Protein_of_unknown_function
scf_000002	ChIP_macs2_peak_267	ID=AFUB_022720;description=Protein_of_unknown_function
scf_000002	ChIP_macs2_peak_268	ID=AFUB_022720;description=Protein_of_unknown_function
scf_000002	ChIP_macs2_peak_269	ID=AFUB_022730;description=Protein_of_unknown_function
scf_000002	ChIP_macs2_peak_270	ID=AFUB_022730;description=Protein_of_unknown_function
scf_000002	ChIP_macs2_peak_271	ID=AFUB_022760;description=Has_domain(s)_with_predicted_role_in_transmembrane_transport_and_integral_to_membrane_localization
scf_000002	ChIP_macs2_peak_273	ID=AFUB_022910;description=Protein_of_unknown_function
scf_000002	ChIP_macs2_peak_274	ID=AFUB_022920;description=Ortholog(s)_have_ammonium_transmembrane_transporter_activity_and_role_in_nitrogen_utilization_ammonium_transport
scf_000002	ChIP_macs2_peak_280	ID=AFUB_023710;description=Has_domain(s)_with_predicted_protein_binding_zinc_ion_binding_activity
scf_000002	ChIP_macs2_peak_281	ID=AFUB_023720;description=Ortholog(s)_have_NADP+_binding_iron_ion_binding_NN-dimethylaniline_monooxygenase_activity
scf_000002	ChIP_macs2_peak_282	ID=AFUB_023730;description=Ortholog(s)_have_role_in_G2/M_transition_of_mitotic_cell_cycle_negative_regulation_of_cell_septum_assembly_regulation_of_cyclin-dependent_protein_serine/threonine_kinase_activity
scf_000002	ChIP_macs2_peak_284	ID=AFUB_023920;description=Ortholog(s)_have_sequence-specific_DNA_binding_transcription_factor_activity
scf_000002	ChIP_macs2_peak_285	ID=AFUB_023920;description=Ortholog(s)_have_sequence-specific_DNA_binding_transcription_factor_activity
scf_000002	ChIP_macs2_peak_286	ID=AFUB_023930;description=Has_domain(s)_with_predicted_substrate-specific_transmembrane_transporter_activity_role_in_transmembrane_transport_and_integral_to_membrane_localization
scf_000002	ChIP_macs2_peak_287	ID=AFUB_024090;description=Protein_of_unknown_function
scf_000002	ChIP_macs2_peak_288	ID=AFUB_024247;description=Has_domain(s)_with_predicted_NAD_binding_malate_dehydrogenase_(decarboxylating)_(NAD+)_activity_and_role_in_oxidation-reduction_process_malate_metabolic_process
scf_000002	ChIP_macs2_peak_289	ID=AFUB_024247;description=Has_domain(s)_with_predicted_NAD_binding_malate_dehydrogenase_(decarboxylating)_(NAD+)_activity_and_role_in_oxidation-reduction_process_malate_metabolic_process
scf_000002	ChIP_macs2_peak_290	ID=AFUB_024247;description=Has_domain(s)_with_predicted_NAD_binding_malate_dehydrogenase_(decarboxylating)_(NAD+)_activity_and_role_in_oxidation-reduction_process_malate_metabolic_process
scf_000002	ChIP_macs2_peak_291	ID=AFUB_024310;description=Ortholog(s)_have_orotidine-5-prime_-phosphate_decarboxylase_activity_and_role_in_'de_novo'_UMP_biosynthetic_process_sporocarp_development_involved_in_sexual_reproduction_cellular_response_to_acid_'de_novo'_pyrimidine_nucleobase_biosynthetic_process
scf_000002	ChIP_macs2_peak_294	ID=AFUB_025110;description=Has_domain(s)_with_predicted_nucleic_acid_binding_ATP_binding_ATP-dependent_helicase_activity
scf_000002	ChIP_macs2_peak_296	ID=AFUB_025200;description=Protein_of_unknown_function
scf_000002	ChIP_macs2_peak_297	ID=AFUB_025210;description=Ortholog(s)_have_glucan_endo-16-beta-glucosidase_activity_and_role_in_glucan_catabolic_process
scf_000002	ChIP_macs2_peak_299	ID=AFUB_025370;description=Has_domain(s)_with_predicted_role_in_response_to_stress
scf_000002	ChIP_macs2_peak_300	ID=AFUB_025380;description=Protein_of_unknown_function
scf_000002	ChIP_macs2_peak_301	ID=AFUB_025390;description=Ortholog(s)_have_cellulase_activity_and_role_in_xyloglucan_catabolic_process
scf_000002	ChIP_macs2_peak_302	ID=AFUB_025490;description=Protein_of_unknown_function
scf_000002	ChIP_macs2_peak_303	ID=AFUB_025490;description=Protein_of_unknown_function
scf_000002	ChIP_macs2_peak_304	ID=AFUB_025500;description=Has_domain(s)_with_predicted_protein_binding_zinc_ion_binding_activity
scf_000002	ChIP_macs2_peak_305	ID=AFUB_025500;description=Has_domain(s)_with_predicted_protein_binding_zinc_ion_binding_activity
scf_000002	ChIP_macs2_peak_306	ID=AFUB_025990;description=Protein_of_unknown_function
scf_000002	ChIP_macs2_peak_307	ID=AFUB_026340;description=Has_domain(s)_with_predicted_nucleic_acid_binding_zinc_ion_binding_activity_and_intracellular_localization
scf_000002	ChIP_macs2_peak_308	ID=AFUB_026350;description=Has_domain(s)_with_predicted_amino_acid_transmembrane_transporter_activity_role_in_amino_acid_transmembrane_transport_and_membrane_localization
scf_000002	ChIP_macs2_peak_309	ID=AFUB_026470;description=Has_domain(s)_with_predicted_transmembrane_transporter_activity_role_in_transmembrane_transport_and_integral_to_membrane_localization
scf_000002	ChIP_macs2_peak_310	ID=AFUB_026540;description=Has_domain(s)_with_predicted_hydrolase_activity_acting_on_ester_bonds_activity_and_role_in_lipid_metabolic_process
scf_000002	ChIP_macs2_peak_311	ID=AFUB_026550;description=Has_domain(s)_with_predicted_nucleic_acid_binding_zinc_ion_binding_activity_and_intracellular_localization
scf_000002	ChIP_macs2_peak_312	ID=AFUB_026550;description=Has_domain(s)_with_predicted_nucleic_acid_binding_zinc_ion_binding_activity_and_intracellular_localization
scf_000002	ChIP_macs2_peak_313	ID=AFUB_026640;description=Has_domain(s)_with_predicted_phosphoribosylglycinamide_formyltransferase_activity_and_role_in_'de_novo'_IMP_biosynthetic_process
scf_000002	ChIP_macs2_peak_314	ID=AFUB_026930;description=Has_domain(s)_with_predicted_nucleotide_binding_nucleoside-triphosphatase_activity
scf_000002	ChIP_macs2_peak_315	ID=AFUB_026930;description=Has_domain(s)_with_predicted_nucleotide_binding_nucleoside-triphosphatase_activity
scf_000002	ChIP_macs2_peak_316	ID=AFUB_026940;description=Ortholog(s)_have_signal_transducer_activity
scf_000002	ChIP_macs2_peak_317	ID=AFUB_026940;description=Ortholog(s)_have_signal_transducer_activity
scf_000002	ChIP_macs2_peak_321	ID=AFUB_027000;description=Has_domain(s)_with_predicted_phospho-N-acetylmuramoyl-pentapeptide-transferase_activity_and_integral_to_membrane_localization
scf_000002	ChIP_macs2_peak_322	ID=AFUB_027000;description=Has_domain(s)_with_predicted_phospho-N-acetylmuramoyl-pentapeptide-transferase_activity_and_integral_to_membrane_localization
scf_000002	ChIP_macs2_peak_326	ID=AFUB_027060;description=Ortholog(s)_have_methylenetetrahydrofolate_reductase_(NAD(P)H)_activity_and_role_in_methionine_biosynthetic_process_one-carbon_metabolic_process
scf_000002	ChIP_macs2_peak_327	ID=AFUB_027090;description=Has_domain(s)_with_predicted_proton-transporting_ATPase_activity_rotational_mechanism_proton-transporting_ATP_synthase_activity_rotational_mechanism_activity_role_in_ATP_hydrolysis_coupled_proton_transport
scf_000002	ChIP_macs2_peak_328	ID=AFUB_027190;description=Has_domain(s)_with_predicted_methyltransferase_activity
scf_000002	ChIP_macs2_peak_331	ID=AFUB_027270;description=Ortholog(s)_have_mannose_transmembrane_transporter_glucose_transmembrane_transporter_activity_role_in_glucose_transport_carbohydrate_transmembrane_transport_and_vacuole_plasma_membrane_localization
scf_000002	ChIP_macs2_peak_333	ID=AFUB_027340;description=Has_domain(s)_with_predicted_oxidoreductase_transferase_activity_transferring_hexosyl_groups_activity_and_role_in_oxidation-reduction_process
scf_000002	ChIP_macs2_peak_334	ID=AFUB_027490;description=Has_domain(s)_with_predicted_ATP_binding_ATP-dependent_peptidase_serine-type_endopeptidase_activity_and_role_in_proteolysis
scf_000002	ChIP_macs2_peak_335	ID=AFUB_027520;description=Has_domain(s)_with_predicted_protein_binding_activity
scf_000002	ChIP_macs2_peak_336	ID=AFUB_027520;description=Has_domain(s)_with_predicted_protein_binding_activity
scf_000002	ChIP_macs2_peak_337	ID=AFUB_027530;description=Ortholog(s)_have_transcription_regulatory_region_DNA_binding_sequence-specific_DNA_binding_transcription_factor_activity_and_cytoplasm_nucleus_localization
scf_000002	ChIP_macs2_peak_338	ID=AFUB_027530;description=Ortholog(s)_have_transcription_regulatory_region_DNA_binding_sequence-specific_DNA_binding_transcription_factor_activity_and_cytoplasm_nucleus_localization
scf_000002	ChIP_macs2_peak_339	ID=AFUB_027530;description=Ortholog(s)_have_transcription_regulatory_region_DNA_binding_sequence-specific_DNA_binding_transcription_factor_activity_and_cytoplasm_nucleus_localization
scf_000002	ChIP_macs2_peak_344	ID=AFUB_027570;description=Protein_of_unknown_function
scf_000002	ChIP_macs2_peak_346	ID=AFUB_027580;description=Ortholog(s)_have_role_in_cellular_response_to_drug
scf_000002	ChIP_macs2_peak_348	ID=AFUB_027580;description=Ortholog(s)_have_role_in_cellular_response_to_drug
scf_000002	ChIP_macs2_peak_349	ID=AFUB_027640;description=Has_domain(s)_with_predicted_ATP_binding_transferase_activity_transferring_phosphorus-containing_groups_activity_and_role_in_phosphorylation
scf_000002	ChIP_macs2_peak_350	ID=AFUB_027670;description=Has_domain(s)_with_predicted_N6-(12-dicarboxyethyl)AMP_AMP-lyase_(fumarate-forming)_activity_and_role_in_purine_ribonucleotide_biosynthetic_process
scf_000002	ChIP_macs2_peak_352	ID=AFUB_028120;description=Protein_of_unknown_function
scf_000002	ChIP_macs2_peak_353	ID=AFUB_028160;description=Has_domain(s)_with_predicted_role_in_transmembrane_transport_and_integral_to_membrane_localization
scf_000002	ChIP_macs2_peak_355	ID=AFUB_028200;description=Protein_of_unknown_function
scf_000002	ChIP_macs2_peak_357	ID=AFUB_028200;description=Protein_of_unknown_function
scf_000002	ChIP_macs2_peak_360	ID=AFUB_028640;description=Protein_of_unknown_function
scf_000002	ChIP_macs2_peak_361	ID=AFUB_028650;description=Has_domain(s)_with_predicted_L-ascorbic_acid_binding_iron_ion_binding_oxidoreductase_activity_acting_on_paired_donors_with_incorporation_or_reduction_of_molecular_oxygen_activity_and_role_in_oxidation-reduction_process
scf_000002	ChIP_macs2_peak_362	ID=AFUB_028740;description=Ortholog(s)_have_role_in_pathogenesis_spore_germination
scf_000002	ChIP_macs2_peak_363	ID=AFUB_028740;description=Ortholog(s)_have_role_in_pathogenesis_spore_germination
scf_000002	ChIP_macs2_peak_364	ID=AFUB_028770;description=Ortholog(s)_have__and_nucleus_localization
scf_000002	ChIP_macs2_peak_365	ID=AFUB_028880;description=Ortholog(s)_have_tryptophan_synthase_activity_and_role_in_tryptophan_biosynthetic_process_cleistothecium_development
scf_000002	ChIP_macs2_peak_366	ID=AFUB_028900;description=Protein_of_unknown_function
scf_000002	ChIP_macs2_peak_368	ID=AFUB_029210;description=Has_domain(s)_with_predicted_GTP_binding_GTPase_activity_role_in_ribosome_biogenesis_SRP-dependent_cotranslational_protein_targeting_to_membrane_and_nucleus_localization
scf_000002	ChIP_macs2_peak_370	ID=AFUB_029270;description=Has_domain(s)_with_predicted_catalytic_magnesium_ion_binding_thiamine_pyrophosphate_binding_activity
scf_000002	ChIP_macs2_peak_372	ID=AFUB_029390;description=Has_domain(s)_with_predicted_protein_binding_activity
scf_000002	ChIP_macs2_peak_373	ID=AFUB_029390;description=Has_domain(s)_with_predicted_protein_binding_activity
scf_000002	ChIP_macs2_peak_374	ID=AFUB_029400;description=Ortholog(s)_have_transcription_regulatory_region_DNA_binding_activity_role_in_regulation_of_transcription_from_RNA_polymerase_II_promoter_conidium_formation_spore_germination_regulation_of_conidium_formation_and_nucleus_localization
scf_000002	ChIP_macs2_peak_375	ID=AFUB_029400;description=Ortholog(s)_have_transcription_regulatory_region_DNA_binding_activity_role_in_regulation_of_transcription_from_RNA_polymerase_II_promoter_conidium_formation_spore_germination_regulation_of_conidium_formation_and_nucleus_localization
scf_000002	ChIP_macs2_peak_376	ID=AFUB_029440;description=Has_domain(s)_with_predicted_oxidoreductase_activity_and_role_in_oxidation-reduction_process
scf_000002	ChIP_macs2_peak_377	ID=AFUB_029460;description=Protein_of_unknown_function
scf_000002	ChIP_macs2_peak_378	ID=AFUB_029470;description=Protein_of_unknown_function
scf_000002	ChIP_macs2_peak_379	ID=AFUB_029550;description=unspecified_product
scf_000002	ChIP_macs2_peak_380	ID=AFUB_029560;description=Protein_of_unknown_function
scf_000002	ChIP_macs2_peak_381	ID=AFUB_029640;description=Protein_of_unknown_function
scf_000002	ChIP_macs2_peak_382	ID=AFUB_029820;description=Has_domain(s)_with_predicted_ATP_binding_protein_tyrosine_kinase_activity_and_role_in_protein_phosphorylation
scf_000002	ChIP_macs2_peak_383	ID=AFUB_029820;description=Has_domain(s)_with_predicted_ATP_binding_protein_tyrosine_kinase_activity_and_role_in_protein_phosphorylation
scf_000002	ChIP_macs2_peak_384	ID=AFUB_029830;description=Ortholog(s)_have_dihydroxy-acid_dehydratase_activity_role_in_branched-chain_amino_acid_biosynthetic_process_and_intracellular_localization
scf_000002	ChIP_macs2_peak_385	ID=AFUB_030060;description=Has_domain(s)_with_predicted_iron_ion_binding_electron_carrier_heme_binding_oxidoreductase_activity_acting_on_paired_donors_with_incorporation_or_reduction_of_molecular_oxygen_activity_and_role_in_oxidation-reduction_process
scf_000002	ChIP_macs2_peak_386	ID=AFUB_030070;description=Protein_of_unknown_function
scf_000002	ChIP_macs2_peak_388	ID=AFUB_030120;description=Protein_of_unknown_function
scf_000002	ChIP_macs2_peak_389	ID=AFUB_030130;description=Protein_of_unknown_function
scf_000002	ChIP_macs2_peak_390	ID=AFUB_030220;description=Has_domain(s)_with_predicted_substrate-specific_transmembrane_transporter_activity_role_in_transmembrane_transport_and_integral_to_membrane_localization
scf_000002	ChIP_macs2_peak_391	ID=AFUB_030300;description=Protein_of_unknown_function
scf_000002	ChIP_macs2_peak_392	ID=AFUB_030360;description=Ortholog(s)_have_sequence-specific_DNA_binding_transcription_factor_sequence-specific_DNA_binding_activity_and_CCAAT-binding_factor_complex_localization
scf_000002	ChIP_macs2_peak_393	ID=AFUB_030450;description=Has_domain(s)_with_predicted__and_role_in_oxidation-reduction_process
scf_000002	ChIP_macs2_peak_396	ID=AFUB_030840;description=Protein_of_unknown_function
scf_000002	ChIP_macs2_peak_397	ID=AFUB_030840;description=Protein_of_unknown_function
scf_000002	ChIP_macs2_peak_400	ID=AFUB_031360;description=Protein_of_unknown_function
scf_000002	ChIP_macs2_peak_401	ID=AFUB_031450;description=Protein_of_unknown_function
scf_000002	ChIP_macs2_peak_402	ID=AFUB_031450;description=Protein_of_unknown_function
scf_000002	ChIP_macs2_peak_404	ID=AFUB_031520;description=Protein_of_unknown_function
scf_000002	ChIP_macs2_peak_405	ID=AFUB_031640;description=Has_domain(s)_with_predicted_nucleotide_binding_nucleoside-triphosphatase_activity
scf_000002	ChIP_macs2_peak_407	ID=AFUB_031910;description=Has_domain(s)_with_predicted_zinc_ion_binding_DNA_binding_activity_role_in_transcription_DNA-templated_and_nucleus_localization
scf_000002	ChIP_macs2_peak_408	ID=AFUB_031910;description=Has_domain(s)_with_predicted_zinc_ion_binding_DNA_binding_activity_role_in_transcription_DNA-templated_and_nucleus_localization
scf_000002	ChIP_macs2_peak_409	ID=AFUB_031910;description=Has_domain(s)_with_predicted_zinc_ion_binding_DNA_binding_activity_role_in_transcription_DNA-templated_and_nucleus_localization
scf_000002	ChIP_macs2_peak_410	ID=AFUB_031910;description=Has_domain(s)_with_predicted_zinc_ion_binding_DNA_binding_activity_role_in_transcription_DNA-templated_and_nucleus_localization
scf_000002	ChIP_macs2_peak_411	ID=AFUB_031920;description=Has_domain(s)_with_predicted_protein_binding_guanyl-nucleotide_exchange_factor_activity_role_in_regulation_of_small_GTPase_mediated_signal_transduction_small_GTPase_mediated_signal_transduction_and_intracellular_localization
scf_000002	ChIP_macs2_peak_412	ID=AFUB_031920;description=Has_domain(s)_with_predicted_protein_binding_guanyl-nucleotide_exchange_factor_activity_role_in_regulation_of_small_GTPase_mediated_signal_transduction_small_GTPase_mediated_signal_transduction_and_intracellular_localization
scf_000002	ChIP_macs2_peak_414	ID=AFUB_032220;description=Protein_of_unknown_function
scf_000002	ChIP_macs2_peak_416	ID=AFUB_032540;description=Has_domain(s)_with_predicted_role_in_transmembrane_transport_and_integral_to_membrane_localization
scf_000002	ChIP_macs2_peak_417	ID=AFUB_032860;description=Protein_of_unknown_function
scf_000002	ChIP_macs2_peak_418	ID=AFUB_032990;description=Ortholog(s)_have_serine-type_endopeptidase_activity_and_role_in_proteolysis
scf_000002	ChIP_macs2_peak_419	ID=AFUB_033000;description=Has_domain(s)_with_predicted_structural_molecule_activity_role_in_DNA_replication_and_viral_capsid_localization
scf_000003	ChIP_macs2_peak_421	ID=AFUB_034640;description=Ortholog(s)_have_copper_ion_binding_primary_amine_oxidase_quinone_binding_activity_role_in_oxidation-reduction_process_and_external_side_of_fungal-type_cell_wall_localization
scf_000003	ChIP_macs2_peak_422	ID=AFUB_034740;description=Has_domain(s)_with_predicted_coenzyme_binding_ketol-acid_reductoisomerase_activity_and_role_in_oxidation-reduction_process_branched-chain_amino_acid_biosynthetic_process
scf_000003	ChIP_macs2_peak_423	ID=AFUB_034990;description=Has_domain(s)_with_predicted_pyridoxal_phosphate_binding_cysteine_desulfurase_activity_and_role_in_cysteine_metabolic_process
scf_000003	ChIP_macs2_peak_424	ID=AFUB_034990;description=Has_domain(s)_with_predicted_pyridoxal_phosphate_binding_cysteine_desulfurase_activity_and_role_in_cysteine_metabolic_process
scf_000003	ChIP_macs2_peak_425	ID=AFUB_035090;description=Ortholog(s)_have_role_in_response_to_endoplasmic_reticulum_stress
scf_000003	ChIP_macs2_peak_426	ID=AFUB_035140;description=Has_domain(s)_with_predicted_zinc_ion_binding_activity_and_intracellular_localization
scf_000003	ChIP_macs2_peak_428	ID=AFUB_035330;description=Ortholog(s)_have_role_in_positive_regulation_of_sexual_sporulation_resulting_in_formation_of_a_cellular_spore_mating_fungal-type_cell_wall_organization
scf_000003	ChIP_macs2_peak_429	ID=AFUB_035330;description=Ortholog(s)_have_role_in_positive_regulation_of_sexual_sporulation_resulting_in_formation_of_a_cellular_spore_mating_fungal-type_cell_wall_organization
scf_000003	ChIP_macs2_peak_430	ID=AFUB_035330;description=Ortholog(s)_have_role_in_positive_regulation_of_sexual_sporulation_resulting_in_formation_of_a_cellular_spore_mating_fungal-type_cell_wall_organization
scf_000003	ChIP_macs2_peak_431	ID=AFUB_035330;description=Ortholog(s)_have_role_in_positive_regulation_of_sexual_sporulation_resulting_in_formation_of_a_cellular_spore_mating_fungal-type_cell_wall_organization
scf_000003	ChIP_macs2_peak_432	ID=AFUB_035330;description=Ortholog(s)_have_role_in_positive_regulation_of_sexual_sporulation_resulting_in_formation_of_a_cellular_spore_mating_fungal-type_cell_wall_organization
scf_000003	ChIP_macs2_peak_433	ID=AFUB_035330;description=Ortholog(s)_have_role_in_positive_regulation_of_sexual_sporulation_resulting_in_formation_of_a_cellular_spore_mating_fungal-type_cell_wall_organization
scf_000003	ChIP_macs2_peak_434	ID=AFUB_035330;description=Ortholog(s)_have_role_in_positive_regulation_of_sexual_sporulation_resulting_in_formation_of_a_cellular_spore_mating_fungal-type_cell_wall_organization
scf_000003	ChIP_macs2_peak_435	ID=AFUB_035340;description=Protein_of_unknown_function
scf_000003	ChIP_macs2_peak_436	ID=AFUB_035340;description=Protein_of_unknown_function
scf_000003	ChIP_macs2_peak_437	ID=AFUB_035430;description=Protein_of_unknown_function
scf_000003	ChIP_macs2_peak_438	ID=AFUB_035760;description=unspecified_product
scf_000003	ChIP_macs2_peak_439	ID=AFUB_036030;description=Protein_of_unknown_function
scf_000003	ChIP_macs2_peak_440	ID=AFUB_036040;description=Protein_of_unknown_function
scf_000003	ChIP_macs2_peak_441	ID=AFUB_036090;description=Protein_of_unknown_function
scf_000003	ChIP_macs2_peak_442	ID=AFUB_036100;description=Protein_of_unknown_function
scf_000003	ChIP_macs2_peak_443	ID=AFUB_036460;description=Protein_of_unknown_function
scf_000003	ChIP_macs2_peak_445	ID=AFUB_036620;description=Has_domain(s)_with_predicted_allantoicase_activity_and_role_in_allantoin_catabolic_process
scf_000003	ChIP_macs2_peak_450	ID=AFUB_036990;description=Has_domain(s)_with_predicted_protein_binding_zinc_ion_binding_activity
scf_000003	ChIP_macs2_peak_451	ID=AFUB_037210;description=Ortholog(s)_have_transcription_regulatory_region_DNA_binding_sequence-specific_DNA_binding_activity_and_cytoplasm_nucleus_localization
scf_000003	ChIP_macs2_peak_452	ID=AFUB_037270;description=Has_domain(s)_with_predicted_lyase_activity_and_role_in_metabolic_process
scf_000003	ChIP_macs2_peak_454	ID=AFUB_037470;description=Protein_of_unknown_function
scf_000003	ChIP_macs2_peak_455	ID=AFUB_037480;description=Ortholog(s)_have_intracellular_localization
scf_000003	ChIP_macs2_peak_458	ID=AFUB_037560;description=Has_domain(s)_with_predicted_protein_binding_activity
scf_000003	ChIP_macs2_peak_459	ID=AFUB_037730;description=Has_domain(s)_with_predicted_carbon-nitrogen_ligase_activity_with_glutamine_as_amido-N-donor_activity
scf_000003	ChIP_macs2_peak_461	ID=AFUB_037840;description=Ortholog(s)_have_role_in_purine_nucleobase_catabolic_process
scf_000003	ChIP_macs2_peak_462	ID=AFUB_037970;description=Protein_of_unknown_function
scf_000003	ChIP_macs2_peak_465	ID=AFUB_037970;description=Protein_of_unknown_function
scf_000003	ChIP_macs2_peak_466	ID=AFUB_037970;description=Protein_of_unknown_function
scf_000003	ChIP_macs2_peak_468	ID=AFUB_038200;description=Ortholog(s)_have_sequence-specific_DNA_binding_double-stranded_DNA_binding_activity
scf_000003	ChIP_macs2_peak_470	ID=AFUB_038370;description=Has_domain(s)_with_predicted_aldehyde-lyase_activity_and_role_in_carbohydrate_metabolic_process
scf_000003	ChIP_macs2_peak_472	ID=AFUB_038630;description=Has_domain(s)_with_predicted_protein_serine/threonine_kinase_ATP_binding_activity_and_role_in_protein_phosphorylation
scf_000003	ChIP_macs2_peak_473	ID=AFUB_038640;description=Has_domain(s)_with_predicted_protein_serine/threonine_kinase_ATP_binding_activity_and_role_in_protein_phosphorylation
scf_000003	ChIP_macs2_peak_474	ID=AFUB_038840;description=Ortholog(s)_have_acetolactate_synthase_activity_and_role_in_branched-chain_amino_acid_biosynthetic_process
scf_000003	ChIP_macs2_peak_475	ID=AFUB_038850;description=Ortholog(s)_have_role_in_galactose_catabolic_process
scf_000003	ChIP_macs2_peak_476	ID=AFUB_039020;description=Protein_of_unknown_function
scf_000003	ChIP_macs2_peak_477	ID=AFUB_039030;description=Protein_of_unknown_function
scf_000003	ChIP_macs2_peak_478	ID=AFUB_039040;description=Ortholog(s)_have_extracellular_region_localization
scf_000003	ChIP_macs2_peak_480	ID=AFUB_039050;description=Has_domain(s)_with_predicted_DNA_binding_activity_and_role_in_DNA-dependent_transcription_initiation
scf_000003	ChIP_macs2_peak_481	ID=AFUB_039060;description=Has_domain(s)_with_predicted_electron-transferring-flavoprotein_dehydrogenase_activity_and_role_in_oxidation-reduction_process
scf_000003	ChIP_macs2_peak_482	ID=AFUB_039140;description=Has_domain(s)_with_predicted_protein_kinase_binding_activity_and_role_in_regulation_of_cyclin-dependent_protein_serine/threonine_kinase_activity
scf_000003	ChIP_macs2_peak_483	ID=AFUB_039200;description=Protein_of_unknown_function
scf_000003	ChIP_macs2_peak_484	ID=AFUB_039200;description=Protein_of_unknown_function
scf_000003	ChIP_macs2_peak_487	ID=AFUB_039500;description=Has_domain(s)_with_predicted_sequence-specific_DNA_binding_RNA_polymerase_II_transcription_factor_zinc_ion_binding_activity_role_in_regulation_of_transcription_DNA-dependent_and_nucleus_localization
scf_000003	ChIP_macs2_peak_488	ID=AFUB_039510;description=Protein_of_unknown_function
scf_000003	ChIP_macs2_peak_489	ID=AFUB_039540;description=Has_domain(s)_with_predicted_ATP_binding_asparagine-tRNA_ligase_activity_role_in_asparaginyl-tRNA_aminoacylation_and_cytoplasm_localization
scf_000003	ChIP_macs2_peak_490	ID=AFUB_039540;description=Has_domain(s)_with_predicted_ATP_binding_asparagine-tRNA_ligase_activity_role_in_asparaginyl-tRNA_aminoacylation_and_cytoplasm_localization
scf_000003	ChIP_macs2_peak_491	ID=AFUB_039810;description=Has_domain(s)_with_predicted_glycine_hydroxymethyltransferase_pyridoxal_phosphate_binding_activity_and_role_in_glycine_metabolic_process_L-serine_metabolic_process
scf_000003	ChIP_macs2_peak_495	ID=AFUB_040400;description=Protein_of_unknown_function
scf_000003	ChIP_macs2_peak_496	ID=AFUB_040430;description=Ortholog(s)_have_extracellular_region_mitochondrion_peroxisome_localization
scf_000003	ChIP_macs2_peak_497	ID=AFUB_040440;description=Has_domain(s)_with_predicted_methylenetetrahydrofolate_dehydrogenase_(NADP+)_formate-tetrahydrofolate_ligase_ATP_binding_activity_and_role_in_oxidation-reduction_process_folic_acid-containing_compound_biosynthetic_process
scf_000003	ChIP_macs2_peak_499	ID=AFUB_040480;description=Has_domain(s)_with_predicted_protein_binding_activity
scf_000003	ChIP_macs2_peak_500	ID=AFUB_040620;description=Ortholog(s)_have_glucose-6-phosphate_dehydrogenase_activity_and_intracellular_localization
scf_000003	ChIP_macs2_peak_501	ID=AFUB_040900;description=Protein_of_unknown_function
scf_000003	ChIP_macs2_peak_503	ID=AFUB_040980;description=Protein_of_unknown_function
scf_000003	ChIP_macs2_peak_505	ID=AFUB_041010;description=Has_domain(s)_with_predicted_ATP_binding_protein_tyrosine_kinase_activity_and_role_in_protein_phosphorylation
scf_000003	ChIP_macs2_peak_506	ID=AFUB_041060;description=Ortholog(s)_have_role_in_nitrogen_utilization_positive_regulation_of_transcription_from_RNA_polymerase_II_promoter_and_nucleus_localization
scf_000003	ChIP_macs2_peak_507	ID=AFUB_041100;description=Ortholog(s)_have_sequence-specific_DNA_binding_activity
scf_000003	ChIP_macs2_peak_509	ID=AFUB_041210;description=Ortholog(s)_have_UDP-glucose_4-epimerase_UDP-N-acetylglucosamine_4-epimerase_activity_and_role_in_galactose_metabolic_process
scf_000003	ChIP_macs2_peak_510	ID=AFUB_041230;description=Protein_of_unknown_function
scf_000003	ChIP_macs2_peak_511	ID=AFUB_041230;description=Protein_of_unknown_function
scf_000003	ChIP_macs2_peak_512	ID=AFUB_041240;description=Ortholog(s)_have_extracellular_region_localization
scf_000003	ChIP_macs2_peak_513	ID=AFUB_041250;description=Has_domain(s)_with_predicted_role_in_biosynthetic_process
scf_000003	ChIP_macs2_peak_515	ID=AFUB_041320;description=Ortholog(s)_have_role_in_arginine_metabolic_process
scf_000003	ChIP_macs2_peak_516	ID=AFUB_041460;description=Ortholog(s)_have_role_in_proton_transport
scf_000003	ChIP_macs2_peak_517	ID=AFUB_041460;description=Ortholog(s)_have_role_in_proton_transport
scf_000003	ChIP_macs2_peak_518	ID=AFUB_041470;description=Protein_of_unknown_function
scf_000003	ChIP_macs2_peak_519	ID=AFUB_041570;description=Protein_of_unknown_function
scf_000003	ChIP_macs2_peak_520	ID=AFUB_041580;description=Protein_of_unknown_function
scf_000003	ChIP_macs2_peak_521	ID=AFUB_042200;description=Has_domain(s)_with_predicted_guanyl-nucleotide_exchange_factor_activity_role_in_small_GTPase_mediated_signal_transduction_and_intracellular_localization
scf_000003	ChIP_macs2_peak_523	ID=AFUB_042220;description=Has_domain(s)_with_predicted_aspartate-semialdehyde_dehydrogenase_NAD_binding_N-acetyl-gamma-glutamyl-phosphate_reductase_NADP_binding_protein_dimerization_activity_and_cytoplasm_localization
scf_000003	ChIP_macs2_peak_524	ID=AFUB_042340;description=Protein_of_unknown_function
scf_000003	ChIP_macs2_peak_525	ID=AFUB_042340;description=Protein_of_unknown_function
scf_000003	ChIP_macs2_peak_527	ID=AFUB_042350;description=Ortholog(s)_have_role_in_cleistothecium_development_and_COP9_signalosome_localization
scf_000003	ChIP_macs2_peak_528	ID=AFUB_042350;description=Ortholog(s)_have_role_in_cleistothecium_development_and_COP9_signalosome_localization
scf_000003	ChIP_macs2_peak_529	ID=AFUB_042510;description=Ortholog(s)_have_phosphoadenylyl-sulfate_reductase_(thioredoxin)_activity_and_role_in_sulfate_assimilation
scf_000003	ChIP_macs2_peak_530	ID=AFUB_042820;description=Has_domain(s)_with_predicted_RNA_polymerase_II_transcription_cofactor_activity_role_in_regulation_of_transcription_from_RNA_polymerase_II_promoter_and_mediator_complex_localization
scf_000003	ChIP_macs2_peak_531	ID=AFUB_043030;description=Protein_of_unknown_function
scf_000003	ChIP_macs2_peak_532	ID=AFUB_043270;description=Has_domain(s)_with_predicted_sequence-specific_DNA_binding_RNA_polymerase_II_transcription_factor_zinc_ion_binding_activity_role_in_regulation_of_transcription_DNA-dependent_and_nucleus_localization
scf_000003	ChIP_macs2_peak_533	ID=AFUB_043280;description=Ortholog(s)_have_extracellular_region_localization
scf_000003	ChIP_macs2_peak_535	ID=AFUB_043510;description=Protein_of_unknown_function
scf_000003	ChIP_macs2_peak_536	ID=AFUB_043520;description=Ortholog(s)_have_cystathionine_gamma-synthase_activity
scf_000003	ChIP_macs2_peak_537	ID=AFUB_043610;description=Has_domain(s)_with_predicted_protein-L-isoaspartate_(D-aspartate)_O-methyltransferase_activity_and_role_in_cellular_protein_modification_process
scf_000003	ChIP_macs2_peak_541	ID=AFUB_044430;description=Protein_of_unknown_function
scf_000003	ChIP_macs2_peak_542	ID=AFUB_044450;description=Has_domain(s)_with_predicted_substrate-specific_transmembrane_transporter_activity_role_in_transmembrane_transport_and_integral_to_membrane_localization
scf_000003	ChIP_macs2_peak_543	ID=AFUB_044470;description=Has_domain(s)_with_predicted_ATP_binding_ATPase_activity_coupled_to_transmembrane_movement_of_substances_activity_role_in_transmembrane_transport_and_integral_to_membrane_localization
scf_000003	ChIP_macs2_peak_544	ID=AFUB_044500;description=Ortholog(s)_have_role_in_ferric_triacetylfusarinine_C_transport
scf_000003	ChIP_macs2_peak_546	ID=AFUB_044800;description=Has_domain(s)_with_predicted_nucleotide_binding_oxidoreductase_activity_and_role_in_metabolic_process
scf_000003	ChIP_macs2_peak_547	ID=AFUB_044810;description=Ortholog(s)_have_role_in_ferric_triacetylfusarinine_C_transport
scf_000003	ChIP_macs2_peak_548	ID=AFUB_044830;description=Ortholog(s)_have_role_in_N'N''N'''-triacetylfusarinine_C_biosynthetic_process_ergosterol_biosynthetic_process
scf_000003	ChIP_macs2_peak_549	ID=AFUB_044860;description=Ortholog(s)_have_hydrolase_activity_acting_on_ester_bonds_activity_role_in_siderophore_catabolic_process_and_intracellular_localization
scf_000003	ChIP_macs2_peak_551	ID=AFUB_044990;description=Protein_of_unknown_function
scf_000003	ChIP_macs2_peak_552	ID=AFUB_045800;description=Has_domain(s)_with_predicted_role_in_transmembrane_transport_and_integral_to_membrane_localization
scf_000003	ChIP_macs2_peak_553	ID=AFUB_046050;description=Ortholog(s)_have_alphaalpha-trehalase_activity_role_in_trehalose_catabolic_process_and_extracellular_region_spore_wall_localization
scf_000003	ChIP_macs2_peak_554	ID=AFUB_046060;description=Ortholog(s)_have_catalase_activity_role_in_hydrogen_peroxide_catabolic_process_and_intracellular_cell_surface_extracellular_region_localization
scf_000003	ChIP_macs2_peak_556	ID=AFUB_046820;description=Protein_of_unknown_function
scf_000003	ChIP_macs2_peak_557	ID=AFUB_046830;description=Ortholog(s)_have_role_in_oxidation-reduction_process_conidiophore_development_and_intracellular_localization
scf_000003	ChIP_macs2_peak_558	ID=AFUB_047490;description=Ortholog(s)_have_role_in_melanin_metabolic_process_growth_of_symbiont_in_host_cellular_response_to_drug_(1->3)-alpha-glucan_biosynthetic_process_spore_germination_and_fungal-type_cell_wall_localization
scf_000003	ChIP_macs2_peak_559	ID=AFUB_047510;description=Protein_of_unknown_function
scf_000003	ChIP_macs2_peak_560	ID=AFUB_047520;description=Has_domain(s)_with_predicted_N-acetyltransferase_activity
scf_000003	ChIP_macs2_peak_561	ID=AFUB_048020;description=Has_domain(s)_with_predicted_protein_binding_activity
scf_000004	ChIP_macs2_peak_562	ID=AFUB_049070;description=Ortholog(s)_have_extracellular_region_localization
scf_000004	ChIP_macs2_peak_563	ID=AFUB_049170;description=Protein_of_unknown_function
scf_000004	ChIP_macs2_peak_567	ID=AFUB_050460;description=Has_domain(s)_with_predicted_nucleic_acid_binding_nucleotide_binding_activity
scf_000004	ChIP_macs2_peak_568	ID=AFUB_050490;description=Ortholog(s)_have_glyceraldehyde-3-phosphate_dehydrogenase_(NAD+)_(phosphorylating)_activity_and_intracellular_extracellular_region_membrane_localization
scf_000004	ChIP_macs2_peak_570	ID=AFUB_050710;description=Ortholog(s)_have_role_in_cellular_amino_acid_biosynthetic_process
scf_000004	ChIP_macs2_peak_571	ID=AFUB_050760;description=Has_domain(s)_with_predicted_flavin_adenine_dinucleotide_binding_UDP-N-acetylmuramate_dehydrogenase_activity_and_role_in_oxidation-reduction_process
scf_000004	ChIP_macs2_peak_572	ID=AFUB_050820;description=Has_domain(s)_with_predicted_potassium_ion_transmembrane_transporter_activity_role_in_potassium_ion_transmembrane_transport_and_integral_to_membrane_localization
scf_000004	ChIP_macs2_peak_573	ID=AFUB_051000;description=Ortholog(s)_have_intracellular_localization
scf_000004	ChIP_macs2_peak_574	ID=AFUB_051280;description=Has_domain(s)_with_predicted_cytochrome-c_oxidase_activity_and_mitochondrial_inner_membrane_localization
scf_000004	ChIP_macs2_peak_575	ID=AFUB_051340;description=Ortholog(s)_have_role_in_conidium_formation_negative_regulation_of_conidium_formation
scf_000004	ChIP_macs2_peak_576	ID=AFUB_051360;description=Has_domain(s)_with_predicted_substrate-specific_transmembrane_transporter_activity_role_in_transmembrane_transport_and_integral_to_membrane_localization
scf_000004	ChIP_macs2_peak_578	ID=AFUB_051380;description=Protein_of_unknown_function
scf_000004	ChIP_macs2_peak_579	ID=AFUB_051440;description=Ortholog(s)_have_NAD+_binding_activity_role_in_nitrogen_catabolite_repression_of_transcription_from_RNA_polymerase_II_promoter_and_nucleus_localization
scf_000004	ChIP_macs2_peak_580	ID=AFUB_051440;description=Ortholog(s)_have_NAD+_binding_activity_role_in_nitrogen_catabolite_repression_of_transcription_from_RNA_polymerase_II_promoter_and_nucleus_localization
scf_000004	ChIP_macs2_peak_581	ID=AFUB_051450;description=Has_domain(s)_with_predicted_protein_binding_activity_and_role_in_cellular_amino_acid_metabolic_process
scf_000004	ChIP_macs2_peak_582	ID=AFUB_051460;description=Has_domain(s)_with_predicted_amino_acid_transmembrane_transporter_activity_role_in_amino_acid_transmembrane_transport_and_membrane_localization
scf_000004	ChIP_macs2_peak_583	ID=AFUB_051560;description=Has_domain(s)_with_predicted_role_in_mRNA_splicing_via_spliceosome_and_spliceosomal_complex_localization
scf_000004	ChIP_macs2_peak_584	ID=AFUB_051580;description=Has_domain(s)_with_predicted_protein_binding_activity
scf_000004	ChIP_macs2_peak_586	ID=AFUB_051900;description=Has_domain(s)_with_predicted_flavin_adenine_dinucleotide_binding_NN-dimethylaniline_monooxygenase_NADP_binding_activity_role_in_oxidation-reduction_process_and_intrinsic_to_endoplasmic_reticulum_membrane_localization
scf_000004	ChIP_macs2_peak_588	ID=AFUB_052230;description=Protein_of_unknown_function
scf_000004	ChIP_macs2_peak_589	ID=AFUB_052250;description=Has_domain(s)_with_predicted_catalytic_activity_and_role_in_metabolic_process
scf_000004	ChIP_macs2_peak_590	ID=AFUB_052270;description=Ortholog(s)_have_chitinase_activity_and_role_in_autolysis
scf_000004	ChIP_macs2_peak_591	ID=AFUB_052310;description=Has_domain(s)_with_predicted_role_in_transmembrane_transport_and_membrane_localization
scf_000004	ChIP_macs2_peak_592	ID=AFUB_052420;description=Ortholog(s)_have_role_in_N'N''N'''-triacetylfusarinine_C_biosynthetic_process_cellular_iron_ion_homeostasis_ferricrocin_biosynthetic_process_pathogenesis_negative_regulation_of_iron_ion_transport_cellular_response_to_iron_ion_starvation
scf_000004	ChIP_macs2_peak_594	ID=AFUB_052740;description=Protein_of_unknown_function
scf_000004	ChIP_macs2_peak_595	ID=AFUB_052740;description=Protein_of_unknown_function
scf_000004	ChIP_macs2_peak_596	ID=AFUB_052750;description=Ortholog(s)_have_citrate_(Si)-synthase_activity_and_mitochondrion_localization
scf_000004	ChIP_macs2_peak_598	ID=AFUB_053050;description=Has_domain(s)_with_predicted_ATP_binding_serine-tRNA_ligase_activity_role_in_seryl-tRNA_aminoacylation_and_cytoplasm_localization
scf_000004	ChIP_macs2_peak_599	ID=AFUB_053400;description=Has_domain(s)_with_predicted_protein_binding_activity
scf_000004	ChIP_macs2_peak_600	ID=AFUB_053410;description=Has_domain(s)_with_predicted_protein_binding_activity
scf_000004	ChIP_macs2_peak_603	ID=AFUB_053740;description=Ortholog(s)_have_role_in_regulation_of_secondary_metabolite_biosynthetic_process_negative_regulation_of_transcription_from_RNA_polymerase_II_promoter_sporocarp_development_involved_in_sexual_reproduction
scf_000004	ChIP_macs2_peak_604	ID=AFUB_053790;description=Has_domain(s)_with_predicted_ATP_binding_DNA_binding_helicase_activity
scf_000004	ChIP_macs2_peak_605	ID=AFUB_053790;description=Has_domain(s)_with_predicted_ATP_binding_DNA_binding_helicase_activity
scf_000004	ChIP_macs2_peak_606	ID=AFUB_054020;description=Has_domain(s)_with_predicted_ATP_binding_protein_tyrosine_kinase_activity_and_role_in_protein_phosphorylation
scf_000004	ChIP_macs2_peak_607	ID=AFUB_054120;description=Protein_of_unknown_function
scf_000004	ChIP_macs2_peak_608	ID=AFUB_054340;description=Has_domain(s)_with_predicted_role_in_glutamine_catabolic_process_carbamoyl_phosphate_biosynthetic_process
scf_000004	ChIP_macs2_peak_610	ID=AFUB_054840;description=Has_domain(s)_with_predicted_FMN_binding_iron_ion_binding_oxidoreductase_activity_and_role_in_oxidation-reduction_process
scf_000004	ChIP_macs2_peak_611	ID=AFUB_054840;description=Has_domain(s)_with_predicted_FMN_binding_iron_ion_binding_oxidoreductase_activity_and_role_in_oxidation-reduction_process
scf_000004	ChIP_macs2_peak_612	ID=AFUB_055140;description=Has_domain(s)_with_predicted_role_in_phosphatidylinositol_phosphorylation_phosphatidylinositol_dephosphorylation
scf_000004	ChIP_macs2_peak_614	ID=AFUB_055300;description=Protein_of_unknown_function
scf_000004	ChIP_macs2_peak_619	ID=AFUB_055500;description=Has_domain(s)_with_predicted_ATP_binding_ATPase_activity_coupled_to_transmembrane_movement_of_substances_activity_role_in_transmembrane_transport_and_integral_to_membrane_localization
scf_000004	ChIP_macs2_peak_621	ID=AFUB_055620;description=Ortholog(s)_have_role_in_pyridoxine_biosynthetic_process_and_extracellular_region_localization
scf_000004	ChIP_macs2_peak_622	ID=AFUB_055650;description=Ortholog(s)_have_role_in_ornithine_biosynthetic_process
scf_000004	ChIP_macs2_peak_623	ID=AFUB_055740;description=Protein_of_unknown_function
scf_000004	ChIP_macs2_peak_627	ID=AFUB_056280;description=Protein_of_unknown_function
scf_000004	ChIP_macs2_peak_628	ID=AFUB_056290;description=Protein_of_unknown_function
scf_000004	ChIP_macs2_peak_629	ID=AFUB_056290;description=Protein_of_unknown_function
scf_000004	ChIP_macs2_peak_630	ID=AFUB_056300;description=Protein_of_unknown_function
scf_000004	ChIP_macs2_peak_631	ID=AFUB_056300;description=Protein_of_unknown_function
scf_000004	ChIP_macs2_peak_632	ID=AFUB_056350;description=Protein_of_unknown_function
scf_000004	ChIP_macs2_peak_633	ID=AFUB_056360;description=Ortholog(s)_have_role_in_response_to_wounding_and_porous_cell_septum_localization
scf_000004	ChIP_macs2_peak_634	ID=AFUB_056420;description=Ortholog(s)_have_homoaconitate_hydratase_activity_and_role_in_lysine_biosynthetic_process_via_aminoadipic_acid
scf_000004	ChIP_macs2_peak_636	ID=AFUB_056530;description=Protein_of_unknown_function
scf_000004	ChIP_macs2_peak_637	ID=AFUB_056540;description=Has_domain(s)_with_predicted_damaged_DNA_binding_DNA-directed_DNA_polymerase_activity_and_role_in_DNA_repair
scf_000004	ChIP_macs2_peak_638	ID=AFUB_056750;description=Ortholog(s)_have_role_in_asexual_sporulation_resulting_in_formation_of_a_cellular_spore_and_intracellular_localization
scf_000004	ChIP_macs2_peak_639	ID=AFUB_056870;description=Ortholog(s)_have_cytoplasm_localization
scf_000004	ChIP_macs2_peak_640	ID=AFUB_056930;description=Protein_of_unknown_function
scf_000004	ChIP_macs2_peak_641	ID=AFUB_056960;description=Protein_of_unknown_function
scf_000004	ChIP_macs2_peak_642	ID=AFUB_057180;description=Has_domain(s)_with_predicted_heat_shock_protein_binding_activity
scf_000004	ChIP_macs2_peak_643	ID=AFUB_057610;description=Protein_of_unknown_function
scf_000004	ChIP_macs2_peak_644	ID=AFUB_057720;description=Has_domain(s)_with_predicted_L-aminoadipate-semialdehyde_dehydrogenase_nucleotide_binding_activity_and_role_in_metabolic_process
scf_000004	ChIP_macs2_peak_645	ID=AFUB_058280;description=Protein_of_unknown_function
scf_000004	ChIP_macs2_peak_646	ID=AFUB_058280;description=Protein_of_unknown_function
scf_000004	ChIP_macs2_peak_647	ID=AFUB_058280;description=Protein_of_unknown_function
scf_000004	ChIP_macs2_peak_648	ID=AFUB_058530;description=Protein_of_unknown_function
[truncated: 321 more rows]
